# Supplementary material for: Population structure and ongoing microevolution of the emerging multidrug-resistant Salmonella Typhimurium ST213
Source: NPJ Antimicrob Resist. 2024 Apr 8;2:10. doi: 10.1038/s44259-024-00027-6 (PMC11721120; doi:10.1038/s44259-024-00027-6)
Supplement: Supplementary file 2 — Dataset 1 [file 44259_2024_27_MOESM2_ESM.xlsx]

## Sheet: Phage-content
							Key: I= incomplete, C= complete, Q= questionable, Blank= absent
Field labels	PHAGE_Shigel_SfIV_NC_022749	PHAGE_Escher_phi191_NC_028660	PHAGE_Salmon_SJ46_NC_031129	PHAGE_Entero_HK630_NC_019723	PHAGE_Burkho_BcepMu_NC_005882	PHAGE_Phage_Gifsy_1_NC_010392	PHAGE_Escher_500465_1_NC_049342	PHAGE_Entero_SfV_NC_003444	PHAGE_Phage_Gifsy_2_NC_010393	PHAGE_Salmon_Fels_1_NC_010391	PHAGE_Burkho_phiE255_NC_009237	PHAGE_Salmon_118970_sal3_NC_031940	PHAGE_Salmon_SPN1S_NC_016761	PHAGE_Cronob_ESSI_2_NC_047854	PHAGE_Gordon_Hedwig_NC_031099	PHAGE_Entero_UAB_Phi20_NC_031019	PHAGE_Salmon_epsilon34_NC_011976	PHAGE_Escher_RCS47_NC_042128	PHAGE_Escher_500465_2_NC_049343	PHAGE_Salmon_SPN9CC_NC_017985	PHAGE_Entero_ST104_NC_005841	PHAGE_Entero_933W_NC_000924	PHAGE_Entero_phiP27_NC_003356	PHAGE_Salmon_ST64T_NC_004348	PHAGE_Salmon_Fels_2_NC_010463	PHAGE_Entero_lambda_NC_001416	PHAGE_Agroba_Atu_ph07_NC_042013	PHAGE_Entero_PsP3_NC_005340	PHAGE_Entero_P4_NC_001609	PHAGE_Cronob_vB_CsaM_GAP32_NC_01940	PHAGE_Salmon_SE1_NC_011802	PHAGE_Aeromo_vB_AsaM_56_NC_019527	PHAGE_Entero_mEp460_NC_019716	PHAGE_Entero_P88_NC_026014	PHAGE_Shigel_SfII_NC_021857	PHAGE_Salmon_SPN3UB_NC_019545	PHAGE_Entero_P1_NC_005856	PHAGE_Entero_HK629_NC_019711	PHAGE_Salmon_RE_2010_NC_019488	PHAGE_Salmon_SEN34_NC_028699	PHAGE_Pectob_ZF40_NC_019522	PHAGE_Salmon_ST160_NC_014900	PHAGE_Salmon_BTP1_NC_042346	PHAGE_Shigel_POCJ13_NC_025434	PHAGE_Serrat_BF_NC_041917	PHAGE_Geobac_E3_NC_029073	PHAGE_Rhodoc_CosmicSans_NC_028677	PHAGE_Escher_503458_NC_049341	PHAGE_Staphy_SPbeta_like_NC_029119
SALTC1917AA_FR_2020_H-ST313			I		I	C	I		C			C							I							Q																	C
SALQA1117AA_US_2016_H-ST313	I		I	Q	I	C	Q		C			C							I																								C
SALMA6424AA_BZ_2011_H-ST313	I		I			C			C		I	C						I	I																			Q	C
SALIB1736AA_UK_2018_H-ST313	I		I		I	C			C			C		Q				I	I							Q
SALQA5712AA_US_2017_H-ST34	I		I	I	I	C	I	I		Q		C		Q														C					I						I
SALRC8357AA_Canada_2015_H-ST34	I		I			C	I	I	I		I	C		I				I								I
SAMEA4349434-ST34	I		I			C	Q	I	I		I	C		Q												I
S04698-09_ST34	C				I	C	I	C/sopE	C	Q		C		Q					I								I
2008079-SE-ST34					I	C	I		C			C		Q				Q	I											I
23-5-18-8100480-M_UNK_UK_2018	I		I			C	I		C	Q	I	I	C
SAMN21925839_H_UK_2021	I		I			Q		I	C		I															I													C
SAMEA7112595_H_UK_2003	I		I		I	C		I	C									I																					C	Q
SAMN03480329_H_UK_2014	I		I					I	C		I							I																					C	I
SAMN09204889_H_UK_2016			I						C	Q	I	I					I																					I	C	I		I	C
SAMN20665971_H_UK_2016	I		I		I	C		I		Q																													C	I			C
SAMN09445474_H_UK_2016			I	I	I				C			I						I						I															C	I			C
SAMN07695344_H_UK_2015	I		I			C	I	I	C	I	I																											I
SAMN13379000_H_UK_2019			I		I				C
SAMN10173917_H_UK_2018	I		I		I		I		C	Q		I														I
SAMN09652061_H_UK_2017	I		I		I		I		C			I																										I	I
SAMN10887387_H_UK_2017	I		I				I		C		I	I						I																					I
SAMN09504443_H_UK_2017	I		I		I		I		C	Q		I														I
SAMN04363518_H_UK_UNK	I		I	I	I		I		C			Q
SAMN03475790_H_UK_2014	I		I				I		C		I	Q																										I
SAMN04363855_H_UK_UNK	I		I				I		C	Q	I
SAMN04576500_UNK_UK_2015	I		I	I	I		I		C			I
SAMN07155657_H_UK_2017	I		I				I		C		I	I																																I
SAMN03477487_UNK_UK_2014	I		I	I					C		I	I
SAMEA104280657_H_UK_2001	I		I	I	I	C	I	I	C	Q								I
SAMN10076176_H_UK_2018	I		I			C	I		C		I	I																										I	I
SAMN08412403_H_US_2014	I		I		I	C	I	I	C																	I
SAMN10094178_H_UK_2018	I		I		I	C	I		C	Q		C						I								I
SAMN10080211_H_UK_2018	I		I		I	C	I		C	I		C
SAMN07998294_UNK_US_UNK	I		I			C	Q	I	C		I																											I	I
SAMN04600446_H_UK_2015			I	I	I	C		I	C												C
SAMN13379055_H_UK_2019	I		I	I	I	C	I	I	C	I
SAMN13502534_H_UK_2019	I		I			C	I		C		I	I																											I				C
SAMN09468131_H_UK_2017	I		I		I	C	I		C			I						I																				I
SAMN10907354_H_UK_2017	I		I		I	C	I	I	C	Q								I
SAMN13379043_H_UK_2019	I		I		I	C	I		C			I						I
SAMN07714455_H_UK_2015	I		I	I	I	C	I	I	C
SAMN07690325_H_UK_2015	I		I		I	C	I	I	C																	I													I
SAMN18619893_H_AU_2018	I		I		I		I		C	Q		I																										I
10-8-18-8100167-W_UNK_UK_2018	I	I	I	I	I	C	Q	I	C
SAMN11644844_H_UK_2019	I		I	I	I	C	I	I	C	Q								I																											I
SAMN09257879_H_UK_2018	I		I	I		C	I		C		I	I						I
SAMN20606976_UNK_UK_2018	I		I		I	C	I		C	Q								I			C
SAMN09516421_H_UK_2018	I		I		I	C	I		C			I						I			C					I
SAMN13869895_H_UK_2020	I		I		I	C	I		C			I						I																				I
SAMN03654434_F_IN_2015	I		I			C	I	I	C	Q	I															I
MS160098_H_UK_2016	I		I	I	I	C	I	I	C									I
SAMN13704663_H_UK_2019	I		I	I		C	I		C	Q	I	I
SAMN02678482_F_IN_2010	I		I			C	Q	I	C	Q	I															I
SAMN26659974_UNK_US_2022	I		I	I	I	C	Q	I	C																														I							I
SAMN02345147_F_IN_2011	I					C	I	I	C	Q	I							I								I					C
SAMN07372796_UNK_US_UNK			I			C	I	I	C	Q	I							I	I											I								I
SAMN07372792_UNK_US_UNK	I		I		I	C	Q	I	C																													I
SAMN12009574_H_UK_2019	I		I	I		C	I		C	I	I	I
SAMN14068083_H_UK_2020	I		I	I	I	C	I	I	C									I
SAMEA7501049_H_BE_2020	I		I	I		C	Q	I	C		I																																				I
SAMEA104138353_H_DK_2011	I		I	I	I	C	Q	I	C
SAMN25686172_A_UK_2009	I		I		I	C	I	I	C	Q																I													I									I
SAMN13021912_H_UK_2019	I		I		I	C	I	I	C	Q																I
SAMEA4983944_H_DK_2017			I	I	I	C		I	C												C
SAMN10140066_H_UK_2018	I		I			C	I		C	I	I	I				C		I																				I
SAMN10058699_H_UK_2018	I		I		I	C	I		C			I				C																						I
SAMN03479844_H_UK_2015	I				I	C	I		C			I						I	I					C
SAMEA104280632_H_UK_2000	I		I	I		C	Q	I	C		I							I	I												Q
SAMEA6514117_H_DK_2008	I		I		C	C	I	I	C		I	I						I			C					I
SAMEA104403886_H_DK_2009	I		I	I		C	Q	I	C		I	I						C	I		C																			C
SAMEA104138383_H_DK_2009	I		I	I	I	C	I	I	C			I						C	I		C																			C
SAMEA1486844_UNK_VN_UNK	I		I		I	C	I	I	C										I							I
SAMEA1486777_UNK_VN_UNK			I		I	C			C	Q		I							I	C									Q
SAMEA104279747_H_DK_2002	I		I			C	Q	I	C		I								I																			I											Q
SAMEA7113715_H_TH_UNK	I		I		I	C	I	I	C	Q								I	I	C			Q			I													I	Q
SAMEA104280564_H_UK_2007	I		I		I	C	I	I	C									I	I																				I
SAMEA7113595_H_TH_UNK	I		I			C	I	I	C		I							I	I																			I
SAMEA7114133_H_TH_UNK	I		I			C	I	I	C		I	I						I	I							I
SAMEA2708406_H_VN_UNK	I		I		I	C	I	I	C	Q									I																					I
SAMN09009175_H_UK_2016			I			C	I		C	I	I	I						I	I	C
201907738_H_FR_UNK			I		I	C	I	I	C	Q								I	I		C	I
201902876_H_FR_UNK			I			C			C	Q	I							I			C	I	Q
SAMN03477712_H_UK_2014			I			C	I	I	C	I	I							I	I	C																													I
SAMN11043670_F_UK_2016			I			C	I	I	C		I							I	I	C																		I
474917_F_UK_2016			I		I	C	I		C			I						I	I	C
SAMN03466029_H_UK_2014	I		I		I		I		C			I						I	I																			I
SAMEA1486794_UNK_VN_UNK	I		I			C	I	I	C	Q	I							I	I							I
SAMN03169175_H_UK_2012			I		I		I		C			I				C		I	I
273525_F_UK_2016			I	I	I	C	I	I	C			C		I	I	Q	I	I	I
SAMN09009119_H_UK_2018	I		I		I	C	I	I	C									I	I
SAMN18292725_P_TH_2019	I		I		I	C	Q	I	C	Q								I	I					C								I
SAMEA7114117_H_TH_UNK			I		I	C	Q	I	C	Q							I		I					C
SAMN12324696_H_UK_2019	I		I			C	I	I	C		I								I													I						I		I
SAMEA7113668_H_NL_2009			I		I	C	I	I	C			C						I	I	C			Q															I		I
SAMN17727212_H_CA_2011	I		I		I	C	I	I	C	Q								I	I
SAMN13435427_H_UK_2019	I		I			C	I		C	Q	I	I						I	I																			I		I
LT2_H_DK_1948	I		I			C			C	C	I	I						I	I						C	I	I
14028_P_US_1960	I		I			C	Q		C	Q	I	C							I		C						I											I
ST4 74_L_UK_1966	I		I		I	C			C			C							I						C		I	I	Q	I
SL1344_L_UK_1981	I		I		I	C			C			C							I						C		I	I	Q	I
SAMN17384716_H_UK_2021			I	I			I		C	Q	I																				C
SAMN03465721_H_UK_2014			I				I		C		I																				C							I
SAMN03465697_H_UK_2014			I				I		C	Q	I																				C							I										I
SAMN03478633_H_UK_2014	I						I		C		I	I						I													C
SAMN03478232_H_UK_2014	I		I				I		C	I	I																				C							I
SAMN17178358_H_CA_2018	I				I		I		C			I						I													C							I
SAMN18074103_H_CA_2017	I								C		I	I						I													C
SAMN10887410_H_UK_2017	I						I		C	Q	I							I								I					C
SAMN09463603_H_UK_2018	I						I		C	Q	I	I						I													C
SAMN18072405_H_CA_2017	I			I	I		I		C			I						I													C
SAMN18148521_H_CA_2017	I		I				I		C		I	I																			C
SAMN18148514_H_CA_2017			I		I		Q		C								I									I					C																I
SAMN08046701_A_US_1988	I		I	I					C		I	I						I	I										I
SAMN04166361_L_US_2015	I		I	I			Q	I/sopE		Q	I	C							I										Q						I
SAMN12608830_P_US_1999					I		I	I/sopE		Q		C							I																C
SAMN16747391_L_US_2000	I		I				Q	I/sopE		Q	I	C							I							I									C												I
SAMN02646843_L_US_2003	I		I	I	I		I	I		Q		C							I													I
SAMN14504752_L_US_2002	I			I	I		I	I	Q			C						I	I
SAMN14504755_L_US_2002	I		I	I	I		I	I		Q		C							I
SAMN14504748_L_US_2002	I						I	I	Q		I	C						I	I
SAMN08040232_L_US_1999	I		I						Q		I	I						I	I
SAMN14504773_L_US_2003	I		I		I		Q		Q			I							I
SAMN14504698_L_US_2002	I		I		I		I		Q			I							I																											I
SAMN02699557_L_US_2003	I		I		I		Q		Q			I							I							I
SAMN16291238_A_US_UNK	I				I		Q		Q			I						I	I																												I
SAMN12608815_L_US_1999	I		I	I	I		I	I	Q			I							I
SAMN03291678_L_US_2006					I							I
SAMN01902273_L_US_2006	I		I		I		Q	I		Q		C							I							I
SAMN02403362_L_US_2006	I		I				Q			Q	I	I							I
SAMN06704515_UNK_US_UNK	I		I		I		Q			Q		I						I	I							I
SAMN06481923_H_US_2017	I		I				Q		Q		I	I							I																			I
SAMN16399252_L_US_2020	I			I	I	C	I		I		Q	I						I	I												C									I
SAMN08996134_P_US_1957				I			Q		C	Q	I	I					I	I	I												C
STM_80-65_F_PT_1965			I			Q	Q		C	Q	I	C					I		I												I							I
STM_69-67_F_PT_1967	I						I		C		I	C						I	I																			I
SAMN17034139_UNK_US_2020					I		Q		C	Q		I					I	I	I							I					C
SAMEA104280123_H_MX_2003					I		I		C			I						I	I												Q	I
SAMN05596088_UNK_US_UNK					I		Q		C	Q		I					I	I	I												C							I
SAMN05596087_UNK_US_UNK				I	I		Q		C			I					I	I	I												C
SAMN15738188_A_MX_UNK	I		I		I				C			I							I							I					C
SAMN06925969_H_US_2017	I		I	I			Q		C		I	I				C			I																					I
SAMN06368969_H_US_2016				I			Q		C	Q	I	I						I	I												Q
SAMN11581155_F_MX_2004	I				I		I		C			I				I			I		I					I					I						I
SAMEA104280443_L_MX_2004	I				I		Q		C			I				Q		I	I																			I
SAMN11803898_L_MX_2004	I		I	I	I		I		C			I						I	I												C			C
SAMEA104280139_H_MX_2004	I		I				Q		C		I	I						I	I												C
SAMN11806968_UNK_MX_2004			I				I		C	Q	I	I				C		I	I
SAMN11806976_F_MX_2004		I	I		I		Q		C	Q		I				I		I	I		I										I							I				I
SAMN10076455_F_MX_2004	I		I		I		Q		C	Q		I				C		I												I								I
SAMEA104279916_L_MX_2004	I			I	I		Q		C	Q		I				C		I	I
SAMN08865452_UNK_US_UNK	I		I				Q		C		I	I				C			I																		I	I
SAMN07258826_UNK_US_UNK	I				I		Q		C			I						I	I							I					C
SAMN20181423_H_CA_2015	I								C	Q	I	I						I	I						C						C
SAMN20181482_H_CA_2016							I		C		I							I														I
SAMN20181389_H_CA_2014	I		I		I		Q		C			I		Q					I												C														I
SAMN20181387_H_CA_2014	I				I		Q		C			I						I	I												C							I
SAMEA104280932_H_MX_2005	I			I	I		Q		C			I						I	I												C						I
SAMN03795193_H_MX_2011	I		I				Q		C		I	I						I	I							I				I	Q					I	C
SAMN09213256_UNK_US_UNK	I		I	I	I		I		C	Q		I							I															C			I
SAMN18350919_H_CA_2018	I		Q						C	Q	I	I						I	I		C					I
SAMN08472130_UNK_US_UNK	I		I		I		I		C			I						I	I																			I				C
SAMN27110626_E_MX_2021			I				Q		C	Q	I	I					I		I																							C
SMG-19-1626_UNK_UK_UNK	I			I	I		I		C			I						I	I		C
SMG-19-1624_UNK_UK_UNK	I		I				Q		C		I	I						I	I		C									I								I
SAMN11806972_L_MX_2004	I						I		C	Q	I	I						I	I												C						I
SAMEA5867066_L_MX_2003	I				I		Q		C			I						I	I							I					C			C			I
SAMN09388826_H_UK_2016	I		I				I		C		I	I						I	I												C						I
SAMN02843813_E_MX_2005	I						Q		C	Q	I	I				Q		I								I
SAMN16248706_H_CA_2009							I		C	Q	I	I						I											Q		C						I
SAMN06030001_H_CA_UNK	I		I		I		I		C	Q		I						I	I										Q		C
SAMN20181544_H_CA_2017	I				I		I		C			I				C		I	I							I											I
SAMN08104946_H_US_2017	I				I		I		C			I				C		I	I																		I	I
SAMN05596256_UNK_US_UNK	I						Q		C	Q	I	I				C		I	I																		I	I
SAMN06457912_UNK_US_UNK			I		I		Q		C			I				C			I																			I
SAMN05907722_H_US_2014				I	I		Q		C	Q		I				C		I	I
SAMN05596124_UNK_US_UNK					I		Q		C			I				C		I	I							I
SAMN20181504_H_CA_2016					I				C			I				C		I	I							I
SAMN18350908_H_CA_2018	I		I	I	I		I		C	Q		I				C		I	I
SAMN18314377_H_CA_2018	I		I				Q		C	Q	I	I				C			I
SAMEA104280938_L_MX_2003	I		I		I		Q		C	Q		I						I	I							I					C			C							I
SAMEA104280918_H_MX_2003	I			I	I		Q	I	C			C						I	I												C			C			I				I
SAMEA104280084_H_MX_2003	I			I	I		Q	I	C			C						I	I											I	C			C			I				I
SAMN02368963_H_US_2007	I		I	I			I		C	Q	I	I				I		I	I
SAMEA7112700_P_MX_2003	I				I				C			I				I		I	I		I										I						I
SAMEA104280107_H_MX_2003	I		I				Q		C		I	I				Q		I	I																			I
SAMN27058402_E_MX_2020	I		I				Q		C	Q	I	C				I		I																C
SAMN12364798_UNK_US_UNK	I		I		I		I		C	Q		C				I		I	I												I							I		I
SAMN10715264_H_US_2010	I		I	I	I		I		C	Q		I							I		I										I
SAMN04394891_H_US_2010	I		I		I		I		C	Q		I						I	I												I							I
SAMN11309560_H_US_2017	I		I		I		I		C	Q		I						I	I		I					I					I
SAMN08054986_H_US_UNK	I			I	I		I		C			I						I	I		I										I
SAMN10975460_H_US_2010	I		I		I		Q		C			I				C			I							I
SAMN12205280_UNK_US_UNK	I		I	I	I		Q		C			I				I		I	I												I			C
SAMN09283748_UNK_US_UNK			I		I		Q	I	C	Q		C				I		I	I											I	I			C								I
SAMN08412589_H_US_2015	I		I		I		I		C	Q		I						I	I		I																	I				I
SAMN07830924_UNK_US_UNK	I		I	I	I		Q		C			I				I			I												I											I
SAMN11808362_UNK_US_UNK	I			I			I		C	Q	I	I						I	I												C
SAMN07419599_UNK_US_UNK									C		I	I						I	I							I					C
SAMN11939925_UNK_US_UNK	I		I				I		C	Q	I	I							I							I					C
SAMN11391575_UNK_US_UNK	I		I		I				C			I					I		I												C							I
SAMN07998287_UNK_US_UNK	I						Q		C	Q	I	I						I	I							I					C
SAMN02911984_H_US_2012	I						Q		C		I	I						I	I												C							I
SAMN09381875_UNK_US_UNK	I				I		Q		C			C						I	I												C			C				I
SAMN27110635_E_MX_2021	I						I	I	C		I	C						I	I												C
SAMN06099712_H_US_2016	I						Q		C	Q	I	I						I	I												C			C
SAMN07159154_H_US_2017	I		I	I					C		I	I						I	I												C			C
SAMN04526241_H_US_2015	I		I		I		Q		C			I						I	I							I					C			C
SAMN04526240_H_US_2015	I								C	Q	I	I						I	I												C			C
SAMN04526239_H_US_2015	I		I				Q		C		I	I						Q	I												C			C
SAMN16551987_L_US_2020	I		I					C/sopE	C		I	I						I
SAMN23213223_L_US_2021	I		I		I		I	C/sopE	C			I							I							I		I
SAMN14125598_L_US_2019	I		I		I		I	C/sopE	C										I							I
SAMN05596705_UNK_US_UNK	I						Q		C	Q	I	I						I	I												C							I
SAMN20181555_H_CA_2017	I		I	I			I		C	Q	I	I						I	I												C
SAMN13981981_E_MX_2019	I		I				Q		C	Q	I	I					I	I								I					C			C
SAMN09479056_UNK_US_UNK			I						C	Q	I	I							I							I		C			C
SAMN08567745_H_US_2017	I		I						C	Q	I	I						I	I												C							I
SAMN10734131_H_US_2012			I	I	I				C	Q		I				C			I																		I
SAMN04394819_H_US_2012			I				I		C		I					C		I	I
SAMN14007870_E_MX_2019				I			I		C		I	I				C		I	I
SAMN14007859_E_MX_2019			I				Q		C		I	I				C		I	I																			I
SAMN27110705_E_MX_2021			I		I		I		C			I				C		I	I							I											I
SAMN27110657_E_MX_2021							Q		C	Q	I	I				C		I	I																		I		I
SAMN07260218_UNK_US_UNK			I		I				C	Q		I				C		I	I																			I
SRR6879627_H_US_2018					I				C			I				C		I																			I
SAMN08773243_H_US_2018									C	Q	I	I				C		I																			I
SAMN20427104_UNK_US_2021							I		C	I	I					C		I	I																		I
SAMN10058523_H_UK_2018			I		I		I		C			I				C		I	I																				I
SAMN07258306_H_US_2017			I				I		C	Q	I	I				C		I	I							I
SAMN14008526_E_MX_2019							I		C	Q	I	I				C		I	I							I											I
SAMN14008532_E_MX_2019			I		I		I		C			I				C			I																		I
SAMN14008529_E_MX_2019					I		I		C			I				C		I	I																		I
SAMN14008536_E_MX_2019							I		C	Q	I	I				C		I	I
SAMN14008521_E_MX_2019				I	I		I		C			I				C		I	I																		I
SAMN14008522_E_MX_2019							I		C	Q	I	I				C		I	I																		I
SAMN14008530_E_MX_2019			I		I		Q		C	Q		I				C		I	I
SAMN14008510_E_MX_2019			I				Q		C	Q	I	I				C		I	I
SAMEA104280068_H_MX_2002	I				I		Q		C	Q		I						I	I												C			C			I	I
SAMN10076456_L_MX_2004	I		I				Q		C		I	I						I	I							I				I	C			C
SAMEA6514417_L_MX_2004	I		I		I		Q		C			I							I							I					C			C
SAMN12392219_UNK_US_UNK			I						C		I	I		Q				I	I												C			C			I
SAMN07647615_UNK_US_UNK	I				I		I		C	Q		I						I	I												C							I
SAMN16248710_H_CA_2010	I		I		I				C	Q		I							I												C			C						I
SAMN08898437_UNK_US_UNK	I				I		I		C	Q		I							I							I					Q
SAMN09396828_H_UK_2017	I		I		I		I		C										I												I
SAMN06927756_UNK_US_UNK	I		I	I			Q		C		I	I							I												C
SAMN08981725_UNK_US_UNK	I						I		C		I							I	I		Q					I
SAMN09604470_UNK_US_UNK	I		I		I		I		C			I					I		I		C
SAMN05525302_UNK_US_UNK	I		I	I			I		C	Q	I	I							I												Q									I
SAMN10715260_H_US_2011	I		I	I	I				C			I							I															C
SAMN04394917_H_US_2011	I		C		I				C			I						I	I							I								C
SAMN04394774_H_US_2011	I		I				I		C		I	I							I															C			I	I
SAMN06677648_H_US_2017	I		I		I		Q	I/sopE	C			C				Q		I	I											I				C
SAMEA7114277_H_MX_2004	I		I		I		Q	I/sopE	C	Q		C						I	I												Q		I	C	C
SAMEA104279715_H_MX_2003	I						Q	I	C		I	C				C		I	I							I								C			I
SAMEA104280572_H_MX_2002	I		I				Q	I	C	Q	I	C							I							I					C			C			I
SAMEA104280118_H_MX_2003	I				I			I	C			C						I	I												C			C			I	I
SAMEA7113755_H_MX_2003	I		I				Q	I	C	Q	I	C						I	I												C			C
SAMEA104280052_H_MX_2003	I		I		I		Q		C	Q		C				C			I							I								C			I			I
SAMEA104280480_H_MX_2005	I		I	I			Q	I	C	Q	I	C				I			I															C			I
SAMN16248691_H_CA_2008	I		I				Q	I	C	Q	I	I				C	I		I							I								C			I
SAMN08163899_H_US_2014	I		I					I	C	Q	I	C				C			I
SAMN02368952_H_US_2007	I				I		Q		C			C				Q		I	I															C			I
SAMEA104280473_H_MX_2003	I		I	I			Q	I	C	Q	I	C				Q			I															C			I
SAMEA6514427_L_MX_2003	I		I	I			Q	I	C	Q	I	C				Q		I	I															C			I
SAMEA104280578_L_MX_2003	I		I		I		Q	I	C			C				Q			I															C			I	I
SAMEA104280105_H_MX_2004	I		I	I	I		Q	I	C	Q		C				Q			I															C			I
SAMEA104279739_H_MX_2004	I						Q		C	Q	I	I				I		I	I															C			I	I
SAMEA5867114_H_MX_2002	I		I		I		Q	I	C			C				I			I							I					I			C			I
SAMEA104280941_H_MX_2003	I		I	I			Q	I	C	Q	I	C				Q			I															C			I
SAMEA6514399_H_MX_2004	I		C		I		Q	I	C			C				C			I															C				I
SAMEA104279699_H_MX_2003	I						Q	I/sopE	C	Q	I	C						I	I							I				I			I	C	C		I
SAMN17949861_H_CA_2008	Q		I						C		I	C				C		I	I															C			I			I
SAMN03653812_H_MX_2005	I		I	I			Q		C		I	C				I		C	I								I							C		I	I
SAMN07625251_UNK_US_UNK	I		I	I	I				C			C				Q		I	I															C						I
SAMN07141734_L_US_2017							Q	I	C	Q	I	C				Q		I	I							I								C
SAMEA104279921_H_UK_2004	I				I		Q	I	C	Q		C				Q	I	I	I															C			I	I		I
SAMN09294231_UNK_US_UNK	I		I				I	I	C	Q	I	C				Q		I	I															C			I			I
SAMEA104280054_H_MX_2004	I		I	I			Q	I	C	Q	I	C				Q		I	I
SAMN10076457_H_MX_2007	I		I	I	I		Q		C			C				Q		I	I								I							C
SAMN19006541_H_CA_2018	I		I				I	I	C		I	C				Q		I	I							I
SAMEA5867052_H_MX_2004			I		I		Q	I	C			C				Q	I		I															C				I
SAMEA104279675_H_MX_2004			I	I			Q	I	C		I	C				Q	I	I	I															C
SAMEA6514405_H_MX_2005	I						Q	I	C		I	C				C		I	I																		C
SAMN10715267_H_US_2010			I		I		Q	I	C	Q		I				Q		I	I															C			I			I
SAMN07688336_UNK_US_UNK	I						Q	I	C	Q	I	C						I	I															C			I	I		I
SAMN18618518_H_AU_2017	I		I				Q	I	C	Q	I	C							I															C
SAMN08784402_H_US_2018	I		I		I		Q	I	C			C							I															C			I	I
SAMEA4886686_H_MW_2004_ST313	I		I		I	C	Q		C			C						I	I								I											Q					C
SAMN03795199_H_MX_2000_ST19	I		I	I	I	C			C			C							I		C						I
[truncated: 36 more columns]

## Sheet: AMR-genes
	Key: 1=present, 0= absent
Field labels	aac(6')-Iaa	aph(6)-Ic	aph(6)-Id	aph(3')-IIa	aph(3')-Ia	aph(3'')-Ib	acc(3)-IIa	aac(3)-IId	aph(4)-Ia	aac(3)-IV	bleO	aadA12	aadA5	aadA1	aadA2	aadA2b	aadA3	aadA8	aadA8b	aadA17	aadA24	blaCMY-2	blaCTX-M-15	blaTEM-1B	blaTEM-1C	blaCARB-2	blaCTX-M-14	blaCMY-61	sul1	sul2	sul3	tet(A)	tet(B)	tet(C)	tet (M)	tet(G)	qacE	qacL	OqxA	OqxB	dfrA12	dfrA15	dfrA1	dfrA17	lnu(F)	qnrS1	qnrS13	qnrB19	qnrA1
SALTC1917AA_FR_2020_H-ST313	1	0	1	0		1	0	0	0	0	0	0	0	1	0	0	0	0	0	0	0	0	0	1	0	0	0	0	0	1	0	0	0	0	0	0	0	0	0	0	0	0	1	0	0	0	0	0	0
SALQA1117AA_US_2016_H-ST313	1	0	1	0	0	1	0	0	0	0	0	0	0	1	0	0	0	0	0	0	0	0	0	1	0	0	0	0	1	1	0	0	0	0	0	0	1	0	0	0	0	0	1	0	0	0	0	0	0
SALMA6424AA_BZ_2011_H-ST313	1	0	0	0	0	0	0	0	0	0	0	0	0	0	0	0	0	0	0	0	0	0	0	0	0	0	0	0	0	0	0	0	0	0	0	0	0	0	0	0	0	0	0	0	0	0	0	0	0
SALIB1736AA_UK_2018_H-ST313	1	0	0	0	0	0	0	0	0	0	0	0	0	0	0	0	0	0	0	0	0	0	0	0	0	0	0	0	0	0	0	0	0	0	0	0	0	0	0	0	0	0	0	0	0	0	0	0	0
SALQA5712AA_US_2017_H-ST34	1	0	0	0	0	0	0	0	0	0	0	0	0	0	0	0	0	0	0	0	0	0	0	0	0	0	0	0	0	0	0	0	1	0	0	0	0	0	0	0	0	0	0	0	0	0	0	0	0
SALRC8357AA_Canada_2015_H-ST34	1	0	1	0	0	1	0	1	0	0	0	0	0	0	0	0	0	0	0	0	0	0	1	1	0	0	0	0	0	1	0	1	0	0	0	0	0	0	0	0	0	0	0	0	0	1	0	0	0
SAMEA4349434-ST34	1	0	1	0	0	1	0	0	0	0	0	0	0	0	0	0	0	0	0	0	0	0	0	1	0	0	0	0	0	1	0	0	1	0	0	0	0	0	0	0	0	0	0	0	0	0	0	0	0
S04698-09_ST34	1	0	1	0	0	1	0	0	0	0	0	0	0	0	0	0	0	0	0	0	0	0	0	1	0	0	0	0	0	1	0	0	1	0	0	0	0	0	0	0	0	0	0	0	0	0	0	0	0
2008079-SE-ST34	1	0	1	0	0	1	0	0	0	0	0	0	0	0	0	0	0	0	0	0	0	0	0	1	0	0	0	0	0	1	0	0	1	0	0	0	0	0	0	0	0	0	0	0	0	0	0	0	0
23-5-18-8100480-M_UNK_UK_2018	1	0	0	0	0	0	0	0	0	0	0	0	0	0	0	0	0	0	0	0	0	0	0	0	0	0	0	0	0	0	0	0	0	0	0	0	0	0	0	0	0	0	0	0	0	0	0	0	0
SAMN21925839_H_UK_2021	1	0	0	0	0	0	0	0	0	0	0	0	0	0	0	0	0	0	0	0	0	0	0	0	0	0	0	0	0	0	0	0	0	0	0	0	0	0	0	0	0	0	0	0	0	0	0	0	0
SAMEA7112595_H_UK_2003	1	0	0	0	0	0	0	0	0	0	0	0	0	0	0	0	0	0	0	0	0	0	0	0	0	0	0	0	0	0	0	0	0	0	0	0	0	0	0	0	0	0	0	0	0	0	0	0	0
SAMN03480329_H_UK_2014	1	0	0	0	0	0	0	0	0	0	0	0	0	0	0	0	0	0	0	0	0	0	0	0	0	0	0	0	0	0	0	0	0	0	0	0	0	0	0	0	0	0	0	0	0	0	0	0	0
SAMN09204889_H_UK_2016	1	0	0	0	0	0	0	0	0	0	0	0	0	0	0	0	0	0	1	0	0	0	0	0	0	0	0	0	0	0	0	0	0	0	0	0	0	0	0	0	0	0	0	0	0	0	0	0	0
SAMN20665971_H_UK_2016	1	0	0	0	0	0	0	0	0	0	0	0	0	0	0	0	0	0	0	0	0	0	0	0	0	0	0	0	0	0	0	0	0	0	0	0	0	0	0	0	0	0	0	0	0	0	0	0	0
SAMN09445474_H_UK_2016	1	0	0	0	0	0	0	0	0	0	0	0	0	0	0	0	0	0	0	0	0	0	0	0	0	0	0	0	0	0	0	0	0	0	0	0	0	0	0	0	0	0	0	0	0	0	0	0	0
SAMN07695344_H_UK_2015	1	0	0	0	0	0	0	0	0	0	0	0	0	0	0	0	0	0	0	0	0	0	0	0	0	0	0	0	0	0	0	0	0	0	0	0	0	0	0	0	0	0	0	0	0	0	0	0	0
SAMN13379000_H_UK_2019	1	0	0	0	0	0	0	0	0	0	0	0	0	0	0	0	0	0	0	0	0	0	0	0	0	0	0	0	0	0	0	0	0	0	0	0	0	0	0	0	0	0	0	0	0	0	0	0	0
SAMN10173917_H_UK_2018	1	0	0	0	0	0	0	0	0	0	0	0	0	0	0	0	0	0	0	0	0	0	0	0	0	0	0	0	0	0	0	0	0	0	0	0	0	0	0	0	0	0	0	0	0	0	0	0	0
SAMN09652061_H_UK_2017	1	0	0	0	0	0	0	0	0	0	0	0	0	0	0	0	0	0	0	0	0	0	0	0	0	0	0	0	0	0	0	0	0	0	0	0	0	0	0	0	0	0	0	0	0	0	0	0	0
SAMN10887387_H_UK_2017	1	0	0	0	0	0	0	0	0	0	0	0	0	0	0	0	0	0	0	0	0	0	0	0	0	0	0	0	0	0	0	0	0	0	0	0	0	0	0	0	0	0	0	0	0	0	0	0	0
SAMN09504443_H_UK_2017	1	0	0	0	0	0	0	0	0	0	0	0	0	0	0	0	0	0	0	0	0	0	0	0	0	0	0	0	0	0	0	0	0	0	0	0	0	0	0	0	0	0	0	0	0	0	0	0	0
SAMN04363518_H_UK_UNK	1	0	0	0	0	0	0	0	0	0	0	0	0	0	0	0	0	0	0	0	0	0	0	0	0	0	0	0	0	0	0	0	0	0	0	0	0	0	0	0	0	0	0	0	0	0	0	0	0
SAMN03475790_H_UK_2014	1	0	0	0	0	0	0	0	0	0	0	0	0	0	0	0	0	0	0	0	0	0	0	0	0	0	0	0	0	0	0	0	0	0	0	0	0	0	0	0	0	0	0	0	0	0	0	0	0
SAMN04363855_H_UK_UNK	1	0	0	0	0	0	0	0	0	0	0	0	0	0	0	0	0	0	0	0	0	0	0	0	0	0	0	0	0	0	0	0	0	0	0	0	0	0	0	0	0	0	0	0	0	0	0	0	0
SAMN04576500_UNK_UK_2015	1	0	0	0	0	0	0	0	0	0	0	0	0	0	0	0	0	0	0	0	0	0	0	0	0	0	0	0	0	0	0	0	0	0	0	0	0	0	0	0	0	0	0	0	0	0	0	0	0
SAMN07155657_H_UK_2017	1	0	0	0	0	0	0	0	0	0	0	0	0	0	0	0	0	0	0	0	0	0	0	0	0	0	0	0	0	0	0	0	0	0	0	0	0	0	0	0	0	0	0	0	0	0	0	0	0
SAMN03477487_UNK_UK_2014	1	0	0	0	0	0	0	0	0	0	0	0	0	0	0	0	0	0	0	0	0	0	0	0	0	0	0	0	0	0	0	0	0	0	0	0	0	0	0	0	0	0	0	0	0	0	0	0	0
SAMEA104280657_H_UK_2001	1	0	0	0	0	0	0	0	0	0	0	0	0	0	0	0	0	0	0	0	0	0	0	0	0	0	0	0	0	0	0	0	0	0	0	0	0	0	0	0	0	0	0	0	0	0	0	0	0
SAMN10076176_H_UK_2018	1	0	0	0	0	0	0	0	0	0	0	0	0	0	0	0	0	0	0	0	0	0	0	0	0	0	0	0	0	0	0	0	0	0	0	0	0	0	0	0	0	0	0	0	0	0	0	0	0
SAMN08412403_H_US_2014	1	0	0	0	0	0	0	0	0	0	0	0	0	0	0	0	0	0	0	0	0	0	0	0	0	0	0	0	0	0	0	0	0	0	0	0	0	0	0	0	0	0	0	0	0	0	0	0	0
SAMN10094178_H_UK_2018	1	0	0	0	0	0	0	0	0	0	0	0	0	0	0	0	0	0	0	0	0	0	0	0	0	0	0	0	0	0	0	0	0	0	0	0	0	0	0	0	0	0	0	0	0	0	0	0	0
SAMN10080211_H_UK_2018	1	0	0	0	0	0	0	0	0	0	0	0	0	0	0	0	0	0	0	0	0	0	0	0	0	0	0	0	0	0	0	0	0	0	0	0	0	0	0	0	0	0	0	0	0	0	0	0	0
SAMN07998294_UNK_US_UNK	1	0	0	0	0	0	0	0	0	0	0	0	0	0	0	0	0	0	0	0	0	0	0	0	0	0	0	0	0	0	0	0	0	0	0	0	0	0	0	0	0	0	0	0	0	0	0	0	0
SAMN04600446_H_UK_2015	1	0	0	0	0	0	0	0	0	0	0	0	0	0	0	0	0	0	0	0	0	0	0	0	0	0	0	0	0	0	0	0	0	0	0	0	0	0	0	0	0	0	0	0	0	0	0	0	0
SAMN13379055_H_UK_2019	1	0	0	0	0	0	0	0	0	0	0	0	0	0	0	0	0	0	0	0	0	0	0	0	0	0	0	0	0	0	0	0	0	0	0	0	0	0	0	0	0	0	0	0	0	0	0	0	0
SAMN13502534_H_UK_2019	1	0	0	0	0	0	0	0	0	0	0	0	0	0	0	0	0	0	0	0	0	0	0	0	0	0	0	0	0	0	0	0	0	0	0	0	0	0	0	0	0	0	0	0	0	0	0	0	0
SAMN09468131_H_UK_2017	1	0	0	0	0	0	0	0	0	0	0	0	0	0	0	0	0	0	0	0	0	0	0	0	0	0	0	0	0	0	0	0	0	0	0	0	0	0	0	0	0	0	0	0	0	0	0	0	0
SAMN10907354_H_UK_2017	1	0	0	0	0	0	0	0	0	0	0	0	0	0	0	0	0	0	0	0	0	0	0	0	0	0	0	0	0	0	0	0	0	0	0	0	0	0	0	0	0	0	0	0	0	0	0	0	0
SAMN13379043_H_UK_2019	1	0	0	0	0	0	0	0	0	0	0	0	0	0	0	0	0	0	0	0	0	0	0	0	0	0	0	0	0	0	0	0	0	0	0	0	0	0	0	0	0	0	0	0	0	0	0	0	0
SAMN07714455_H_UK_2015	1	0	0	0	0	0	0	0	0	0	0	0	0	0	0	0	0	0	0	0	0	0	0	0	0	0	0	0	0	0	0	0	0	0	0	0	0	0	0	0	0	0	0	0	0	0	0	0	0
SAMN07690325_H_UK_2015	1	0	0	0	0	0	0	0	0	0	0	0	0	0	0	0	0	0	0	0	0	0	0	0	0	0	0	0	0	0	0	0	0	0	0	0	0	0	0	0	0	0	0	0	0	0	0	0	0
SAMN18619893_H_AU_2018	1	0	0	0	0	0	0	0	0	0	0	0	0	0	0	0	0	0	0	0	0	0	0	0	0	0	0	0	0	0	0	0	0	0	0	0	0	0	0	0	0	0	0	0	0	0	0	0	0
10-8-18-8100167-W_UNK_UK_2018	1	0	0	0	0	0	0	0	0	0	0	0	0	0	0	0	0	0	0	0	0	0	0	0	0	0	0	0	0	0	0	0	0	0	0	0	0	0	0	0	0	0	0	0	0	0	0	0	0
SAMN11644844_H_UK_2019	1	0	0	0	0	0	0	0	0	0	0	0	0	0	0	0	0	0	0	0	0	0	1	0	0	0	0	0	0	0	0	0	0	0	0	0	0	0	0	0	0	0	0	0	0	0	0	0	0
SAMN09257879_H_UK_2018	1	0	0	0	0	0	0	0	0	0	0	0	0	0	0	0	0	0	0	0	0	0	0	0	0	0	0	0	0	0	0	0	0	0	0	0	0	0	0	0	0	0	0	0	0	0	0	0	0
SAMN20606976_UNK_UK_2018	1	0	0	0	0	0	0	0	0	0	0	0	0	0	0	0	0	0	0	0	0	0	0	0	0	0	0	0	0	0	0	0	0	0	0	0	0	0	0	0	0	0	0	0	0	0	0	0	0
SAMN09516421_H_UK_2018	1	0	0	0	0	0	0	0	0	0	0	0	0	0	0	0	0	0	0	0	0	0	0	0	0	0	0	0	0	0	0	0	0	0	0	0	0	0	0	0	0	0	0	0	0	0	0	0	0
SAMN13869895_H_UK_2020	1	0	0	0	0	0	0	0	0	0	0	0	0	0	0	0	0	0	0	0	0	0	0	0	0	0	0	0	0	0	0	0	0	0	0	0	0	0	0	0	0	0	0	0	0	0	0	0	0
SAMN03654434_F_IN_2015	1	0	0	0	0	0	0	0	0	0	0	0	0	0	0	0	0	0	0	0	0	0	0	0	0	0	0	0	0	0	0	0	0	0	0	0	0	0	0	0	0	0	0	0	0	0	0	0	0
MS160098_H_UK_2016	1	0	0	0	0	0	0	0	0	0	0	0	0	0	0	0	0	0	0	0	0	0	0	0	0	0	0	0	0	0	0	0	0	0	0	0	0	0	0	0	0	0	0	0	0	0	0	0	0
SAMN13704663_H_UK_2019	1	0	0	0	0	0	0	0	0	0	0	0	0	0	0	0	0	0	0	0	0	0	0	0	0	0	0	0	0	0	0	0	0	0	0	0	0	0	0	0	0	0	0	0	0	0	0	0	0
SAMN02678482_F_IN_2010	1	0	0	0	0	0	0	0	0	0	0	0	0	0	0	0	0	0	0	0	0	0	0	0	0	0	0	0	0	0	0	0	0	0	0	0	0	0	0	0	0	0	0	0	0	0	0	0	0
SAMN26659974_UNK_US_2022	1	0	0	0	0	0	0	1	0	0	0	0	0	0	0	0	0	0	0	0	0	0	1	0	0	0	0	0	1	0	0	1	0	0	0	0	1	0	0	0	0	0	0	0	0	0	0	0	0
SAMN02345147_F_IN_2011	1	0	0	0	0	0	0	0	0	0	0	0	0	0	0	0	0	0	0	0	0	0	0	0	0	0	0	0	0	0	0	0	0	0	0	0	0	0	0	0	0	0	0	0	0	0	0	0	0
SAMN07372796_UNK_US_UNK	1	0	0	0	0	0	0	0	0	0	0	0	0	0	0	0	0	0	0	0	0	0	0	0	0	0	0	0	0	0	0	0	0	0	0	0	0	0	0	0	0	0	0	0	0	0	0	0	0
SAMN07372792_UNK_US_UNK	1	0	0	0	0	0	0	0	0	0	0	0	0	0	0	0	0	0	0	0	0	0	0	0	0	0	0	0	0	0	0	0	0	0	0	0	0	0	0	0	0	0	0	0	0	0	0	0	0
SAMN12009574_H_UK_2019	1	0	0	0	0	0	0	0	0	0	0	0	0	0	0	0	0	0	0	0	0	0	0	0	0	0	0	0	0	0	0	0	0	0	0	0	0	0	0	0	0	0	0	0	0	0	0	0	0
SAMN14068083_H_UK_2020	1	0	0	0	0	0	0	0	0	0	0	0	0	0	0	0	0	0	0	0	0	0	0	0	0	0	0	0	0	0	0	0	0	0	0	0	0	0	0	0	0	0	0	0	0	0	0	0	0
SAMEA7501049_H_BE_2020	1	0	0	0	0	0	0	0	0	0	0	0	0	0	0	0	0	0	0	0	0	0	0	0	0	0	0	0	0	0	0	0	0	0	0	0	0	0	0	0	0	0	0	0	0	0	0	0	0
SAMEA104138353_H_DK_2011	1	0	0	0	0	0	0	0	0	0	0	0	0	0	0	0	0	0	0	0	0	0	0	0	0	0	0	0	0	0	0	0	0	0	0	0	0	0	0	0	0	0	0	0	0	0	0	0	0
SAMN25686172_A_UK_2009	1	0	0	0	0	0	0	0	0	0	0	0	0	0	0	0	0	0	0	0	0	0	0	0	0	0	0	0	0	0	0	0	0	0	0	0	0	0	0	0	0	0	0	0	0	0	0	0	0
SAMN13021912_H_UK_2019	1	0	0	0	0	0	0	0	0	0	0	0	0	0	0	0	0	0	0	0	0	0	0	0	0	0	0	0	0	0	0	0	0	0	0	0	0	0	0	0	0	0	0	0	0	0	0	0	0
SAMEA4983944_H_DK_2017	1	0	0	0	0	0	0	0	0	0	0	0	0	0	0	0	0	0	0	0	0	0	0	0	0	0	0	0	0	0	0	0	0	0	0	0	0	0	0	0	0	0	0	0	0	0	0	0	0
SAMN10140066_H_UK_2018	1	0	0	0	0	0	0	0	0	0	0	0	0	0	0	0	0	0	0	0	0	0	0	0	0	0	0	0	0	0	0	0	0	0	0	0	0	0	0	0	0	0	0	0	0	0	0	0	0
SAMN10058699_H_UK_2018	1	0	0	0	0	0	0	0	0	0	0	0	0	0	0	0	0	0	0	0	0	0	0	0	0	0	0	0	0	0	0	0	0	0	0	0	0	0	0	0	0	0	0	0	0	0	0	0	0
SAMN03479844_H_UK_2015	1	0	0	0	0	0	0	0	0	0	0	0	0	0	0	0	0	0	0	0	0	0	0	0	0	0	0	0	0	0	0	0	0	0	0	0	0	0	0	0	0	0	0	0	0	0	0	0	0
SAMEA104280632_H_UK_2000	1	0	0	0	0	0	0	0	0	0	0	0	0	0	0	0	0	0	0	0	0	0	0	0	0	0	0	0	0	0	0	0	0	0	0	0	0	0	0	0	0	0	0	0	0	0	0	0	0
SAMEA6514117_H_DK_2008	1	0	0	0	0	0	0	0	0	0	0	0	0	0	0	0	0	0	0	0	0	0	0	0	0	0	0	0	0	0	0	0	0	0	0	0	0	0	0	0	0	0	0	0	0	0	0	0	0
SAMEA104403886_H_DK_2009	1	0	0	0	0	0	0	0	0	0	0	0	0	0	0	0	0	0	0	0	0	0	0	0	0	0	0	0	0	0	0	0	0	0	0	0	0	0	0	0	0	0	0	0	0	0	0	0	0
SAMEA104138383_H_DK_2009	1	0	0	0	0	0	0	0	0	0	0	0	0	0	0	0	0	0	0	0	0	0	0	0	0	0	0	0	0	0	0	0	0	0	0	0	0	0	0	0	0	0	0	0	0	0	0	0	0
SAMEA1486844_UNK_VN_UNK	1	0	0	0	0	0	0	0	0	0	0	0	0	0	0	0	0	0	0	0	0	0	0	0	0	0	0	0	0	0	0	0	0	0	0	0	0	0	0	0	0	0	0	0	0	0	0	0	0
SAMEA1486777_UNK_VN_UNK	1	0	0	0	0	0	0	0	0	0	0	0	0	0	0	0	0	0	0	0	0	0	0	1	0	0	0	0	0	0	0	0	0	0	0	0	0	0	0	0	0	0	0	0	0	0	0	0	0
SAMEA104279747_H_DK_2002	1	0	1	0	0	0	0	0	1	1	0	0	0	1	0	1	0	0	0	0	0	0	1	1	0	0	0	0	0	0	1	0	0	0	0	0	1	1	0	0	0	0	0	0	0	0	0	0	0
SAMEA7113715_H_TH_UNK	1	0	0	0	0	0	0	0	0	0	0	0	0	0	0	0	0	0	0	0	0	0	0	0	0	0	0	0	0	0	0	0	0	0	0	0	0	0	0	0	0	0	0	0	0	0	0	0	0
SAMEA104280564_H_UK_2007	1	0	0	0	0	0	0	0	0	0	0	0	0	0	0	0	0	0	0	0	0	0	0	0	0	0	0	0	0	0	0	0	0	0	0	0	0	0	0	0	0	0	0	0	0	0	0	0	0
SAMEA7113595_H_TH_UNK	1	0	0	0	0	0	0	0	0	0	0	0	0	0	0	0	0	0	0	0	0	0	0	0	0	0	0	0	0	0	0	0	0	0	0	0	0	0	0	0	0	0	0	0	0	0	0	0	0
SAMEA7114133_H_TH_UNK	1	0	0	0	0	0	0	0	0	0	0	0	0	1	1	0	0	0	0	0	0	0	0	0	0	0	0	0	0	0	1	0	0	0	0	0	0	1	0	0	1	0	0	0	0	0	0	0	0
SAMEA2708406_H_VN_UNK	1	0	0	0	1	0	0	0	0	0	0	0	0	0	0	0	0	0	0	0	0	0	0	0	0	0	0	0	0	0	0	0	0	0	0	0	0	0	0	0	0	1	0	0	0	0	0	0	0
SAMN09009175_H_UK_2016	1	0	0	0	0	0	0	0	0	0	0	0	0	0	0	0	0	0	0	0	0	0	0	0	0	0	0	0	0	0	0	0	0	0	0	0	0	0	0	0	0	0	0	0	0	0	0	0	0
201907738_H_FR_UNK	1	0	0	0	0	0	0	0	0	0	0	0	0	0	0	0	0	0	0	0	0	0	0	0	0	0	0	0	0	0	0	0	0	0	0	0	0	0	0	0	0	0	0	0	0	0	0	0	0
201902876_H_FR_UNK	1	0	0	0	0	0	0	0	0	0	0	0	0	0	0	0	0	0	0	0	0	0	0	0	0	0	0	0	0	0	0	0	0	0	0	0	0	0	0	0	0	0	0	0	0	0	0	0	0
SAMN03477712_H_UK_2014	1	0	0	0	0	0	0	0	0	0	0	0	0	1	0	0	0	0	0	0	0	0	0	1	0	0	0	0	0	0	1	0	0	0	0	0	0	1	0	0	0	0	0	0	0	0	0	0	0
SAMN11043670_F_UK_2016	1	0	0	0	0	0	0	0	0	0	0	0	0	0	0	0	0	0	0	0	0	0	0	0	0	0	0	0	0	0	0	0	0	0	0	0	0	0	0	0	0	0	0	0	0	0	0	0	0
474917_EU_F_UK_2016	1	0	0	0	0	0	0	0	0	0	0	0	0	0	0	0	0	0	0	0	0	0	0	0	0	0	0	0	0	0	0	0	0	0	0	0	0	0	0	0	0	0	0	0	0	0	0	0	0
SAMN03466029_H_UK_2014	1	0	0	0	0	0	0	0	0	0	0	0	0	0	0	0	0	0	0	0	0	0	0	0	0	0	0	0	0	0	0	0	0	0	0	0	0	0	0	0	0	0	0	0	0	0	0	0	0
SAMEA1486794_UNK_VN_UNK	1	0	0	0	0	0	0	0	0	0	0	0	0	0	0	0	0	0	0	0	0	0	0	0	0	0	0	0	0	0	0	0	0	0	0	0	0	0	0	0	0	0	0	0	0	0	0	0	0
SAMN03169175_H_UK_2012	1	0	0	0	0	0	0	1	0	0	0	0	0	0	0	0	0	0	0	0	0	0	0	0	1	0	0	0	0	0	0	0	0	0	0	0	0	0	0	0	0	0	0	0	0	0	0	0	0
273525_EU_F_UK_2016	1	0	0	0	0	0	0	1	0	0	0	0	0	0	0	0	0	0	0	1	0	0	0	0	1	0	0	0	0	0	0	0	0	0	0	0	0	0	0	0	0	0	0	0	1	0	0	0	0
SAMN09009119_H_UK_2018	1	0	0	0	0	0	0	0	0	0	0	0	0	0	0	0	0	0	0	0	0	0	0	0	1	0	0	0	0	0	0	0	0	0	0	0	0	0	0	0	0	0	0	0	0	0	0	0	0
SAMN18292725_P_TH_2019	1	0	0	0	0	0	0	0	0	0	0	0	0	1	0	0	0	0	0	0	0	0	0	1	0	0	0	0	0	0	1	0	0	0	0	0	0	1	0	0	0	0	0	0	0	1	0	0	0
SAMEA7114117_H_TH_UNK	1	0	0	0	0	0	0	0	0	0	0	0	0	0	0	0	0	0	0	0	0	0	0	1	0	0	0	0	0	1	0	0	0	0	0	0	0	0	0	0	0	0	0	0	0	0	0	0	0
SAMN12324696_H_UK_2019	1	0	0	0	0	0	0	0	0	0	0	0	0	0	0	0	0	0	0	0	0	0	0	1	0	0	0	0	0	0	0	1	0	0	0	0	0	0	0	0	0	0	0	0	0	0	1	0	0
SAMEA7113668_H_NL_2009	1	0	0	0	0	0	0	0	0	0	0	0	0	0	0	0	0	0	0	0	0	0	0	0	0	0	0	0	0	0	0	0	0	0	0	0	0	0	0	0	0	0	0	0	0	0	0	0	0
SAMN17727212_H_CA_2011	1	0	0	0	0	0	0	0	0	0	0	0	0	0	0	0	0	0	0	0	0	0	0	0	0	0	0	0	0	0	0	0	0	0	0	0	0	0	0	0	0	0	0	0	0	0	0	0	0
SAMN13435427_H_UK_2019	1	0	0	0	0	0	0	0	0	0	0	0	0	0	0	0	0	0	0	0	0	0	0	0	0	0	0	0	0	0	0	0	0	0	0	0	0	0	0	0	0	0	0	0	0	0	0	0	0
LT2_H_DK_1948	1	0	0	0	0	0	0	0	0	0	0	0	0	0	0	0	0	0	0	0	0	0	0	0	0	0	0	0	0	0	0	0	0	0	0	0	0	0	0	0	0	0	0	0	0	0	0	0	0
14028_P_US_1960	1	0	0	0	0	0	0	0	0	0	0	0	0	0	0	0	0	0	0	0	0	0	0	0	0	0	0	0	0	0	0	0	0	0	0	0	0	0	0	0	0	0	0	0	0	0	0	0	0
ST4 74_L_UK_1966	1	0	0	0	0	0	0	0	0	0	0	0	0	0	0	0	0	0	0	0	0	0	0	0	0	0	0	0	0	0	0	0	0	0	0	0	0	0	0	0	0	0	0	0	0	0	0	0	0
SL1344_L_UK_1981	1	0	0	0	0	0	0	0	0	0	0	0	0	0	0	0	0	0	0	0	0	0	0	0	0	0	0	0	0	0	0	0	0	0	0	0	0	0	0	0	0	0	0	0	0	0	0	0	0
SAMN17384716_H_UK_2021	1	0	0	0	0	0	0	0	0	0	0	0	0	0	0	0	0	0	0	0	0	0	0	0	0	0	0	0	0	0	0	0	0	0	0	0	0	0	0	0	0	0	0	0	0	0	0	0	0
SAMN03465721_H_UK_2014	1	0	0	0	0	0	0	0	0	0	0	0	0	0	0	0	0	0	0	0	0	0	0	0	0	0	0	0	0	0	0	0	0	0	0	0	0	0	0	0	0	0	0	0	0	0	0	0	0
SAMN03465697_H_UK_2014	1	0	0	0	0	0	0	0	0	0	0	0	0	0	0	0	0	0	0	0	0	0	0	0	0	0	0	0	0	0	0	0	0	0	0	0	0	0	0	0	0	0	0	0	0	0	0	0	0
SAMN03478633_H_UK_2014	1	0	0	0	0	0	0	0	0	0	0	0	0	0	0	0	0	0	0	0	0	0	0	0	0	0	0	0	0	0	0	0	0	0	0	0	0	0	0	0	0	0	0	0	0	0	0	0	0
SAMN03478232_H_UK_2014	1	0	0	0	0	0	0	0	0	0	0	0	0	0	0	0	0	0	0	0	0	0	0	0	0	0	0	0	0	0	0	0	0	0	0	0	0	0	0	0	0	0	0	0	0	0	0	0	0
SAMN17178358_H_CA_2018	1	0	0	0	0	0	0	0	0	0	0	0	0	0	0	0	0	0	0	0	0	0	0	0	0	0	0	0	0	0	0	0	0	0	0	0	0	0	0	0	0	0	0	0	0	0	0	0	0
SAMN18074103_H_CA_2017	1	0	0	0	0	0	0	0	0	0	0	0	0	0	0	0	0	0	0	0	0	0	0	0	0	0	0	0	0	0	0	0	0	0	0	0	0	0	0	0	0	0	0	0	0	0	0	0	0
SAMN10887410_H_UK_2017	1	0	0	0	0	0	0	0	0	0	0	0	0	0	0	0	0	0	0	0	0	0	0	0	0	0	0	0	0	0	0	0	0	0	0	0	0	0	0	0	0	0	0	0	0	0	0	0	0
SAMN09463603_H_UK_2018	1	0	0	0	0	0	0	0	0	0	0	0	0	0	0	0	0	0	0	0	0	0	0	0	0	0	0	0	0	0	0	0	0	0	0	0	0	0	0	0	0	0	0	0	0	0	0	0	0
SAMN18072405_H_CA_2017	1	0	0	0	0	0	0	0	0	0	0	0	0	0	0	0	0	0	0	0	0	0	0	0	0	0	0	0	0	0	0	0	0	0	0	0	0	0	0	0	0	0	0	0	0	0	0	0	0
SAMN18148521_H_CA_2017	1	0	0	0	0	0	0	0	0	0	0	0	0	0	0	0	0	0	0	0	0	0	0	0	0	0	0	0	0	0	0	0	0	0	0	0	0	0	0	0	0	0	0	0	0	0	0	0	0
SAMN18148514_H_CA_2017	1	0	0	0	0	0	0	0	0	0	0	0	0	0	0	0	0	0	0	0	0	1	0	0	0	0	0	0	0	0	0	0	0	0	0	0	0	0	0	0	0	0	0	0	0	0	0	0	0
SAMN08046701_A_US_1988	1	0	0	0	1	0	0	0	0	0	0	1	0	0	0	0	0	0	0	0	0	0	0	1	0	0	0	0	1	0	0	1	0	0	0	0	1	0	0	0	0	0	0	0	0	0	0	0	0
SAMN04166361_L_US_2015	1	0	0	0	1	0	0	0	0	0	0	1	0	0	0	0	0	0	0	0	0	0	0	1	0	0	0	0	1	0	0	1	0	0	0	0	1	0	0	0	0	0	0	0	0	0	0	0	0
SAMN12608830_P_US_1999	1	0	0	0	0	0	0	0	0	0	0	0	0	0	0	0	0	0	0	0	0	0	0	1	0	0	0	0	0	0	0	0	0	0	0	0	0	0	0	0	0	0	0	0	0	0	0	0	0
SAMN16747391_L_US_2000	1	0	0	0	1	0	0	0	0	0	0	1	0	0	0	0	0	0	0	0	0	0	0	1	0	0	0	0	1	0	0	1	0	0	0	0	1	0	0	0	0	0	0	0	0	0	0	0	0
SAMN02646843_L_US_2003	1	0	0	0	1	0	0	0	0	0	0	1	0	0	0	0	0	0	0	0	0	0	0	1	0	0	0	0	1	0	0	1	0	0	0	0	1	0	0	0	0	0	0	0	0	0	0	0	0
SAMN14504752_L_US_2002	1	1	0	1	1	0	0	0	0	0	0	1	0	0	0	0	0	0	0	0	0	0	0	1	0	0	0	0	1	0	0	1	0	0	0	0	1	0	0	0	0	0	0	0	0	0	0	0	0
SAMN14504755_L_US_2002	1	0	0	0	1	0	0	0	0	0	0	1	0	0	0	0	0	0	0	0	0	0	0	1	0	0	0	0	1	0	0	1	0	0	0	0	1	0	0	0	0	0	0	0	0	0	0	0	0
SAMN14504748_L_US_2002	1	1	0	1	1	0	0	0	0	0	0	1	0	0	0	0	0	0	0	0	0	0	0	1	0	0	0	0	1	0	0	1	0	0	0	0	1	0	0	0	0	0	0	0	0	0	0	0	0
SAMN08040232_L_US_1999	1	0	0	0	1	0	0	0	0	0	0	1	0	0	0	0	0	0	0	0	0	0	0	1	0	0	0	0	1	0	0	1	0	0	0	0	1	0	0	0	0	0	0	0	0	0	0	0	0
SAMN14504773_L_US_2003	1	0	0	0	1	0	0	0	0	0	0	1	0	0	0	0	0	0	0	0	0	0	0	1	0	0	0	0	1	0	0	1	0	0	0	0	1	0	0	0	0	0	0	0	0	0	0	0	0
SAMN14504698_L_US_2002	1	0	0	0	1	0	0	0	0	0	0	1	0	0	0	0	0	0	0	0	0	0	0	1	0	0	0	0	1	0	0	1	0	0	0	0	1	0	0	0	0	0	0	0	0	0	0	0	0
SAMN02699557_L_US_2003	1	0	1	0	1	1	0	0	0	0	0	0	0	0	0	0	0	0	0	0	0	1	0	1	0	0	0	0	0	1	0	1	1	0	0	0	0	0	0	0	0	0	0	0	0	0	0	0	0
SAMN16291238_A_US_UNK	1	0	0	0	1	0	0	0	0	0	0	1	0	0	0	0	0	0	0	0	0	0	0	1	0	0	0	0	1	0	0	1	0	0	0	0	1	0	0	0	0	0	0	0	0	0	0	0	0
SAMN12608815_L_US_1999	0	0	0	0	0	0	0	0	0	0	0	1	0	0	0	0	0	0	0	0	0	0	0	0	0	0	0	0	1	0	0	1	0	0	0	0	1	0	0	0	0	0	0	0	0	0	0	0	0
SAMN03291678_L_US_2006	1	0	0	0	1	0	0	0	0	0	0	1	0	0	0	0	0	0	0	0	0	0	0	1	0	0	0	0	1	0	0	1	0	0	0	0	1	0	0	0	0	0	0	0	0	0	0	0	0
SAMN01902273_L_US_2006	1	0	0	0	1	0	0	0	0	0	0	1	0	0	0	0	0	0	0	0	0	0	0	1	0	0	0	0	1	0	0	1	0	0	0	0	1	0	0	0	0	0	0	0	0	0	0	0	0
SAMN02403362_L_US_2006	1	0	0	0	1	0	0	0	0	0	1	1	0	0	0	0	0	0	0	0	0	0	0	1	0	0	0	0	1	0	0	1	0	0	0	0	1	0	0	0	0	0	0	0	0	0	0	0	0
SAMN06704515_UNK_US_UNK	1	0	0	0	1	0	0	0	0	0	0	1	0	0	0	0	0	0	0	0	0	0	0	1	0	0	0	0	1	0	0	1	0	0	0	0	1	0	0	0	0	0	0	0	0	0	0	0	0
SAMN06481923_H_US_2017	1	0	0	0	1	0	0	0	0	0	0	1	0	0	0	0	0	0	0	0	0	0	0	1	0	0	0	0	1	0	0	1	0	0	0	0	1	0	0	0	0	0	0	0	0	0	0	0	0
SAMN16399252_L_US_2020	1	0	0	0	0	0	0	0	0	0	0	0	0	0	0	0	0	0	0	0	0	0	0	0	0	0	0	0	0	0	0	0	0	0	0	0	0	0	0	0	0	0	0	0	0	0	0	0	0
SAMN08996134_P_US_19571	1	0	0	0	0	0	0	0	0	0	0	0	0	0	0	0	0	0	0	0	0	0	0	0	0	0	0	0	0	0	0	0	1	0	0	0	0	0	0	0	0	0	0	0	0	0	0	0	0
STM_80-65_F_PT_1965	1	0	0	0	0	0	0	0	0	0	0	0	0	0	0	0	0	0	0	0	0	0	0	0	0	0	0	0	0	0	0	0	0	0	0	0	0	0	0	0	0	0	0	0	0	0	0	0	0
STM_69-67_F_PT_1967	1	0	0	0	0	0	0	0	0	0	0	0	0	0	0	0	0	0	0	0	0	0	0	0	0	0	0	0	0	0	0	0	0	0	0	0	0	0	0	0	0	0	0	0	0	0	0	0	0
SAMN17034139_UNK_US_2020	1	0	1	0	1	1	0	1	0	0	0	0	0	0	0	0	0	0	0	0	0	0	0	1	0	0	0	0	0	1	0	0	0	0	0	0	0	0	0	0	0	0	0	0	0	0	0	0	0
SAMEA104280123_H_MX_2003	1	0	1	0	0	1	0	0	0	0	0	0	0	0	1	0	0	0	0	0	0	0	0	0	0	0	0	0	1	0	0	0	1	0	0	0	1	0	0	0	1	0	0	0	0	0	0	0	0
SAMN05596088_UNK_US_UNK	1	0	1	0	0	1	0	1	0	0	0	0	1	0	0	0	0	0	0	0	0	0	0	1	0	0	0	0	0	1	0	1	0	0	0	0	1	0	0	0	0	0	0	1	0	0	0	0	0
SAMN05596087_UNK_US_UNK	1	0	1	0	0	1	0	1	0	0	0	0	1	0	0	0	0	0	0	0	0	0	0	1	0	0	0	0	0	1	0	1	0	0	0	0	1	0	0	0	0	0	0	1	0	0	0	0	0
SAMN15738188_A_MX_UNK	1	0	0	0	0	0	0	0	0	0	0	0	0	0	0	0	0	0	0	0	0	0	0	0	0	0	0	0	0	0	0	0	0	0	0	0	0	0	0	0	0	0	0	0	0	0	0	1	0
SAMN06925969_H_US_2017	1	0	0	0	0	0	0	0	0	0	0	0	0	1	1	0	0	0	0	0	0	0	0	1	0	0	0	0	0	0	1	0	0	1	0	0	0	0	0	0	1	0	0	0	0	0	0	0	0
SAMN06368969_H_US_2016	1	0	1	0	0	1	0	1	0	0	0	0	1	1	0	0	0	0	0	0	0	0	0	1	0	0	0	0	0	1	0	1	0	0	0	0	1	0	0	0	0	0	0	1	0	0	0	1	0
SAMN11581155_F_MX_2004	1	0	1	0	1	1	0	1	0	0	1	0	1	0	0	0	0	0	0	0	0	0	0	1	0	0	0	0	0	1	0	1	0	0	0	0	1	0	1	1	0	0	0	1	0	0	0	0	0
SAMEA104280443_L_MX_2004	1	0	1	0	1	1	0	1	0	0	1	0	1	0	0	0	0	0	0	0	0	0	0	1	0	0	0	0	0	1	0	1	0	0	0	0	1	0	1	1	0	0	0	1	0	0	0	0	0
SAMN11803898_L_MX_2004	1	0	1	0	0	1	0	0	0	0	0	0	0	0	0	0	0	0	0	0	0	0	0	0	0	0	0	0	0	1	0	1	0	0	0	0	0	0	0	0	0	0	0	0	0	0	0	1	0
SAMEA104280139_H_MX_2004	1	0	1	0	0	1	0	0	0	0	0	0	0	0	0	0	0	0	0	0	0	0	0	0	0	0	0	0	0	1	0	1	0	0	0	0	0	0	0	0	0	0	0	0	0	0	0	0	0
SAMN11806968_UNK_MX_2004	1	0	1	0	1	1	0	1	0	0	1	0	0	0	0	0	0	0	0	0	0	0	0	1	0	0	0	0	0	1	0	1	0	0	0	0	0	0	1	1	0	0	0	0	0	0	0	0	0
SAMN11806976_F_MX_2004	1	0	1	0	0	1	0	0	0	0	0	0	0	1	0	0	0	0	0	0	0	0	0	0	0	0	0	0	0	1	0	1	0	0	0	0	0	0	0	0	0	0	0	0	0	0	0	0	0
SAMN10076455_F_MX_2004	1	0	1	0	0	1	0	0	0	0	0	1	0	0	1	0	0	0	0	0	0	0	0	0	0	0	0	0	1	1	0	1	0	0	0	0	1	0	0	0	1	0	0	0	0	0	0	0	0
SAMEA104279916_L_MX_2004	1	0	1	0	0	1	0	0	0	0	0	1	0	0	1	0	0	0	0	0	0	0	0	0	0	1	0	0	1	1	0	1	0	0	0	0	1	0	0	0	1	0	0	0	0	0	0	0	1
SAMN08865452_UNK_US_UNK	1	0	1	0	0	1	1	1	0	0	1	0	0	0	0	1	0	0	0	0	0	0	0	0	0	0	0	0	0	1	1	1	0	0	0	0	0	1	0	0	1	0	0	0	0	0	0	0	0
SAMN07258826_UNK_US_UNK	1	0	1	0	0	1	0	1	0	0	1	1	0	0	0	1	0	0	0	0	0	0	0	0	0	0	0	0	0	1	1	1	0	0	0	0	0	1	1	1	1	0	0	0	0	0	0	0	0
SAMN20181423_H_CA_2015	1	0	1	0	0	1	0	1	0	0	1	0	0	0	0	1	0	0	0	0	0	0	0	1	0	0	0	0	0	1	1	1	0	0	0	0	0	0	1	1	0	0	0	0	0	0	0	0	0
SAMN20181482_H_CA_2016	1	0	1	0	0	0	0	1	0	0	1	0	0	0	0	1	0	0	0	0	0	0	0	0	0	0	0	0	0	1	1	1	0	0	0	0	0	1	1	1	1	0	0	0	0	0	0	0	0
SAMN20181389_H_CA_2014	1	0	1	0	0	1	0	1	0	0	1	0	0	0	0	1	0	0	0	0	0	0	0	0	0	0	0	0	0	1	1	1	1	0	0	0	0	1	1	1	1	0	0	0	0	0	0	1	0
SAMN20181387_H_CA_2014	1	0	1	0	0	1	0	1	0	0	1	1	0	0	0	1	0	0	0	0	0	0	0	0	0	0	0	0	0	1	1	1	0	0	0	0	0	1	1	1	1	0	0	0	0	0	0	1	0
SAMEA104280932_H_MX_2005	1	0	1	0	0	1	0	1	0	0	1	0	0	0	0	1	0	0	0	0	0	0	0	0	0	0	0	0	0	1	1	1	0	0	0	0	0	1	1	1	1	0	0	0	0	0	0	0	0
SAMN03795193_H_MX_2011	1	0	1	0	0	1	0	1	0	0	1	0	0	0	1	1	0	0	0	0	0	1	0	0	0	0	0	0	0	1	1	1	0	0	0	0	0	1	1	1	1	0	0	0	0	0	0	0	0
SAMN09213256_UNK_US_UNK	1	0	1	0	0	1	0	0	0	0	0	0	0	0	0	0	0	0	0	0	0	0	0	0	0	0	0	0	0	1	0	1	0	0	0	0	0	0	0	0	0	0	0	0	0	0	0	0	0
SAMN18350919_H_CA_2018	1	0	1	0	0	1	0	0	0	0	1	0	0	0	0	1	0	0	0	0	0	0	0	0	0	0	0	0	0	1	1	1	0	0	0	0	0	1	0	0	1	0	0	0	0	0	0	0	0
SAMN08472130_UNK_US_UNK	1	0	1	0	0	1	0	1	0	0	1	0	0	0	0	1	0	0	0	0	0	0	0	0	0	0	0	0	0	1	1	1	0	0	0	0	0	1	0	0	1	0	0	0	0	0	0	0	0
SAMN27110626_E_MX_2021	1	0	1	0	0	1	0	0	0	0	0	1	0	0	0	0	0	0	0	0	0	0	0	0	0	0	0	0	0	1	0	1	0	0	0	0	0	0	0	0	0	0	0	0	1	0	0	1	0
SMG-19-1626_UNK_UK_UNK	1	0	1	0	0	1	0	0	0	0	0	1	0	0	0	0	0	0	0	0	0	0	0	0	0	0	0	0	0	1	0	1	0	0	0	0	0	0	0	0	0	0	0	0	1	0	0	1	0
SMG-19-1624_UNK_UK_UNK	1	0	1	0	0	1	0	0	0	0	0	1	0	0	0	0	0	0	0	0	0	0	0	0	0	0	0	0	0	1	0	1	0	0	0	0	0	0	0	0	0	0	0	0	1	0	0	1	0
SAMN11806972_L_MX_2004	1	0	1	0	0	1	0	1	0	0	1	0	0	0	0	1	0	0	0	0	0	0	0	0	0	0	0	0	0	1	1	1	0	0	0	0	0	1	1	1	1	0	0	0	0	0	0	0	0
SAMEA5867066_L_MX_2003	1	0	1	0	0	1	0	1	0	0	1	0	0	0	0	1	0	0	0	0	0	0	0	0	0	0	0	0	0	1	1	1	0	0	0	0	0	0	1	1	1	0	0	0	0	0	0	0	0
SAMN09388826_H_UK_2016	1	0	1	0	0	1	0	1	0	0	0	0	0	0	0	1	0	0	0	0	0	0	0	0	0	0	0	0	0	1	1	1	0	0	0	0	0	1	0	0	0	0	0	0	0	0	0	1	0
SAMN02843813_E_MX_2005	1	0	1	0	0	1	0	1	0	0	1	0	0	0	0	1	0	0	0	0	0	0	0	0	0	0	0	0	0	1	1	1	0	0	0	0	0	1	0	0	0	0	0	0	0	0	0	0	0
SAMN16248706_H_CA_2009	1	0	1	0	0	1	0	1	0	0	0	0	0	0	0	0	0	0	0	0	0	0	0	0	0	0	0	0	0	1	0	1	0	0	0	0	0	0	0	0	0	0	0	0	0	0	0	0	0
SAMN06030001_H_CA_UNK	1	0	1	0	0	1	0	1	0	0	0	0	0	0	0	0	0	0	0	0	0	0	0	0	0	0	0	0	0	1	0	1	0	0	0	0	0	0	0	0	0	0	0	0	0	0	0	0	0
SAMN20181544_H_CA_2017	1	0	1	0	0	1	0	1	0	0	1	0	0	0	1	0	0	0	0	0	0	0	0	0	0	0	0	0	0	1	0	1	0	0	0	0	0	0	0	0	1	0	0	0	0	0	0	0	0
SAMN08104946_H_US_2017	1	0	1	0	0	1	0	1	0	0	1	0	0	0	1	0	0	0	0	0	0	0	0	0	0	0	0	0	0	1	0	1	0	0	0	0	0	0	0	0	1	0	0	0	0	0	0	0	0
SAMN05596256_UNK_US_UNK	1	0	1	0	0	1	0	1	0	0	1	0	0	0	1	0	0	0	0	0	0	0	0	0	0	0	0	0	0	1	0	1	0	0	0	0	0	0	0	0	1	0	0	0	0	0	0	1	0
SAMN06457912_UNK_US_UNK	1	0	1	0	0	1	0	0	0	0	0	0	0	0	0	0	0	0	0	0	0	0	0	0	0	0	0	0	0	1	0	1	0	0	0	0	0	0	0	0	0	0	0	0	0	0	0	1	0
SAMN05907722_H_US_2014	1	0	1	0	0	1	0	0	0	0	1	0	0	0	0	1	0	0	0	0	0	0	0	0	0	0	0	0	0	1	0	1	0	0	0	0	0	0	1	1	0	0	0	0	0	0	0	1	0
SAMN05596124_UNK_US_UNK	1	0	1	0	0	1	0	1	0	0	1	0	0	0	0	1	0	0	0	0	0	0	0	0	0	0	0	0	0	1	1	1	0	0	0	0	0	1	1	1	1	0	0	0	0	0	0	1	0
SAMN20181504_H_CA_2016	1	0	1	0	0	1	0	1	0	0	1	0	0	0	0	1	0	0	0	0	0	0	0	0	0	0	0	0	0	1	1	1	0	0	0	0	0	1	1	1	1	0	0	0	0	0	0	1	0
SAMN18350908_H_CA_2018	1	0	1	0	0	1	0	1	0	0	1	0	0	0	0	1	0	0	0	0	0	0	0	0	0	0	0	0	0	1	1	1	0	0	0	0	0	1	1	1	1	0	0	0	0	0	0	1	0
SAMN18314377_H_CA_2018	1	0	1	0	0	1	0	1	0	0	1	0	0	0	0	1	0	0	0	0	0	0	0	0	0	0	0	0	0	1	1	1	0	0	0	0	0	1	1	1	1	0	0	0	0	0	0	1	0
SAMEA104280938_L_MX_2003	1	0	1	0	0	1	0	1	0	0	1	0	0	0	1	0	0	0	0	0	0	1	0	0	0	0	0	0	0	1	0	1	0	0	0	0	0	0	1	1	1	0	0	0	0	0	0	0	0
SAMEA104280918_H_MX_2003	1	0	1	0	0	1	0	0	0	0	0	0	0	0	0	1	0	0	0	0	0	1	0	0	0	0	0	0	0	1	1	1	0	0	0	0	0	1	0	0	0	0	0	0	0	0	0	0	0
SAMEA104280084_H_MX_2003	1	0	1	0	0	1	0	1	0	0	1	0	0	0	1	0	0	0	0	0	0	1	0	0	0	0	0	0	0	1	1	1	0	0	0	0	0	1	1	1	1	0	0	0	0	0	0	0	0
SAMN02368963_H_US_2007	1	0	1	0	0	1	0	1	0	0	1	0	0	1	0	1	0	0	0	0	0	1	0	0	0	0	0	0	1	1	1	1	0	0	0	0	1	1	1	1	1	0	1	0	0	0	0	0	0
SAMEA7112700_P_MX_2003	1	0	1	0	0	1	0	1	0	0	1	0	0	0	0	1	0	0	0	0	0	1	0	0	0	0	0	0	0	1	1	1	0	0	0	0	0	1	1	1	1	0	0	0	0	0	0	0	0
SAMEA104280107_H_MX_2003	1	0	1	0	0	1	0	1	1	1	1	0	0	0	0	1	0	0	0	0	0	1	0	1	0	0	0	0	0	1	1	1	0	0	0	0	0	0	1	1	1	0	0	0	0	0	0	0	0
SAMN27058402_NE_MX_2020	1	0	0	0	0	0	0	0	0	0	0	0	0	0	0	1	0	0	0	0	0	0	0	0	0	0	1	0	0	0	1	0	0	0	0	0	0	1	0	0	0	0	0	0	0	0	0	0	0
SAMN12364798_UNK_US_UNK	1	0	1	0	0	1	0	1	0	0	0	0	0	0	0	1	0	0	0	0	0	1	0	0	0	0	0	0	0	1	1	1	0	0	0	0	0	1	0	0	0	0	0	0	0	0	0	0	0
SAMN10715264_H_US_2010	1	0	0	0	0	1	0	1	0	0	1	0	0	0	0	1	0	0	0	0	0	1	0	0	0	0	0	0	0	1	0	1	0	0	0	0	0	0	1	1	1	0	0	0	0	0	0	0	0
SAMN04394891_H_US_2010	1	0	1	0	0	1	0	1	0	0	1	0	0	0	0	1	0	0	0	0	0	1	0	0	0	0	0	0	0	1	1	1	0	0	0	0	0	1	1	1	1	0	0	0	0	0	0	0	0
SAMN11309560_H_US_2017	1	0	1	0	0	1	0	1	0	0	1	0	0	0	0	1	0	0	0	0	0	1	0	0	0	0	0	0	0	1	1	1	0	0	0	0	0	1	1	1	1	0	0	0	0	0	0	0	0
SAMN08054986_H_US_UNK	1	0	1	0	0	1	0	1	0	0	1	0	0	0	0	1	0	0	0	0	0	1	0	0	0	0	0	0	0	1	1	1	0	0	0	0	0	1	1	1	1	0	0	0	0	0	0	0	0
SAMN10975460_H_US_2010	1	0	1	0	0	1	0	0	0	0	0	0	0	0	0	0	0	0	0	0	0	0	0	0	0	0	0	0	0	1	0	1	0	0	0	0	0	0	0	0	0	0	0	0	0	0	0	0	0
SAMN12205280_UNK_US_UNK	1	0	1	0	0	1	0	0	0	0	0	0	0	0	0	0	0	0	0	0	0	1	0	0	0	0	0	0	0	1	0	1	0	0	0	0	0	0	0	0	0	0	0	0	0	0	0	1	0
SAMN09283748_UNK_US_UNK	1	0	1	0	0	1	0	1	0	0	0	0	0	0	0	0	0	0	0	0	0	1	0	0	0	0	0	0	0	1	0	1	0	0	0	0	0	0	0	0	0	0	0	0	0	0	0	1	0
SAMN08412589_H_US_2015	1	0	1	0	0	1	0	0	0	0	0	0	0	0	0	0	0	0	0	0	0	1	0	0	0	0	0	0	0	1	1	1	0	0	1	0	0	1	1	1	0	0	0	0	0	0	0	1	0
SAMN07830924_UNK_US_UNK	1	0	1	0	0	1	0	0	0	0	0	0	0	0	0	0	0	0	0	0	0	1	0	0	0	0	0	0	0	1	0	1	0	0	0	0	0	0	0	0	0	0	0	0	0	0	0	1	0
SAMN11808362_UNK_US_UNK	1	0	1	0	0	1	0	1	0	0	1	0	0	0	0	1	0	0	0	0	0	1	0	0	0	0	0	0	0	1	1	1	0	0	0	0	0	1	0	0	1	0	0	0	0	0	0	1	0
SAMN07419599_UNK_US_UNK	1	0	1	0	0	1	0	0	0	0	0	0	0	0	0	0	0	0	0	0	0	1	0	0	0	0	0	0	0	1	0	1	0	0	0	0	0	0	0	0	0	0	0	0	0	0	0	1	0
SAMN11939925_UNK_US_UNK	1	0	1	0	0	1	0	1	0	0	1	0	0	0	0	1	0	0	0	0	0	1	0	0	0	0	0	0	1	1	1	1	1	0	0	0	1	1	0	0	1	0	0	0	0	0	0	1	0
SAMN11391575_UNK_US_UNK	1	0	1	0	0	1	0	1	0	0	1	0	0	0	0	1	0	0	0	0	0	1	0	0	0	0	0	0	0	1	1	1	0	0	0	0	0	1	0	0	1	0	0	0	0	0	0	1	0
SAMN07998287_UNK_US_UNK	1	0	1	0	0	1	0	1	0	0	1	0	0	0	0	1	0	0	0	0	0	1	0	0	0	0	0	0	0	1	1	1	0	0	0	0	0	1	0	0	1	0	0	0	0	0	0	1	0
SAMN02911984_H_US_2012	1	0	1	0	0	1	0	1	0	0	0	0	0	0	0	1	0	0	0	0	0	1	0	0	0	0	0	0	0	1	1	1	0	1	0	0	0	1	0	0	0	0	0	0	0	0	0	0	0
SAMN09381875_UNK_US_UNK	1	0	1	0	0	1	0	0	0	0	0	0	0	0	0	0	0	0	0	0	0	0	0	0	0	0	0	0	0	1	0	1	0	0	0	0	0	0	0	0	0	0	0	0	0	0	0	0	0
SAMN27110635_E_MX_2021	1	0	1	0	0	1	0	1	0	0	1	0	0	0	0	1	0	0	0	0	0	1	0	0	0	0	0	0	0	1	1	1	0	0	0	0	0	1	1	1	1	0	0	0	0	0	0	0	0
SAMN06099712_H_US_2016	1	0	1	0	0	1	0	0	0	0	0	0	0	0	0	0	0	0	0	0	0	1	0	0	0	0	0	0	0	1	0	1	0	0	0	0	0	0	0	0	0	0	0	0	0	0	0	0	0
SAMN07159154_H_US_2017	1	0	1	0	0	1	0	1	0	0	1	0	0	0	0	1	0	0	0	0	0	1	0	0	0	0	0	0	0	1	1	1	0	0	0	0	0	1	1	1	1	0	0	0	0	0	0	0	0
SAMN04526241_H_US_2015	1	0	1	0	0	1	0	1	0	0	1	0	0	0	0	1	0	0	0	0	0	1	0	0	0	0	0	0	0	1	1	1	0	0	0	0	0	1	1	1	1	0	0	0	0	0	0	0	0
SAMN04526240_H_US_2015	1	0	1	0	0	1	0	1	0	0	1	0	0	0	0	1	0	0	0	0	0	1	0	0	0	0	0	0	0	1	1	1	0	0	0	0	0	1	1	1	1	0	0	0	0	0	0	0	0
SAMN04526239_H_US_2015	1	0	1	0	0	1	0	1	0	0	1	0	0	0	0	1	0	0	0	0	0	1	0	0	0	0	0	0	0	1	1	1	0	0	0	0	0	1	1	1	1	0	0	0	0	0	0	0	0
SAMN16551987_L_US_2020	1	0	1	0	0	1	0	1	0	0	1	0	0	0	0	1	0	0	0	0	0	1	0	0	0	0	0	0	0	1	1	1	0	0	0	0	0	1	0	0	1	0	0	0	0	0	0	0	0
SAMN23213223_L_US_2021	1	0	1	0	0	1	0	1	0	0	1	0	0	0	0	1	0	0	0	0	0	1	0	0	0	0	0	0	0	1	1	1	0	0	0	0	0	1	0	0	1	0	0	0	0	0	0	0	0
SAMN14125598_L_US_2019	1	0	1	0	0	1	0	1	0	0	1	0	0	0	0	1	0	0	0	0	0	1	0	0	0	0	0	0	0	1	1	1	0	0	0	0	0	1	0	0	1	0	0	0	0	0	0	0	0
SAMN05596705_UNK_US_UNK	1	0	1	0	0	1	0	1	0	0	1	0	0	0	0	1	0	0	0	0	0	1	0	0	0	0	0	0	0	1	1	1	0	0	0	0	0	1	1	1	1	0	0	0	0	0	0	0	0
SAMN20181555_H_CA_2017	1	0	1	0	0	1	0	1	0	0	1	0	0	0	0	1	0	0	0	0	0	1	0	0	0	0	0	0	0	1	1	1	0	0	0	0	0	1	0	0	1	0	0	0	0	0	0	1	0
SAMN13981981_E_MX_2019	1	0	1	0	0	1	0	0	0	0	1	0	0	0	1	0	1	1	1	0	0	1	0	0	0	0	0	0	0	1	1	1	0	0	0	0	0	1	1	1	1	0	0	0	0	0	0	0	0
SAMN09479056_UNK_US_UNK	1	0	1	0	0	1	0	1	0	0	1	0	0	0	0	1	0	0	0	0	0	1	0	0	0	0	0	0	0	1	1	1	0	0	0	0	0	1	1	1	1	0	0	0	0	0	0	0	0
SAMN08567745_H_US_2017	1	0	1	0	0	1	0	1	0	0	1	0	0	0	0	1	0	0	0	0	0	1	0	0	0	0	0	0	0	1	1	1	0	0	0	0	0	1	1	1	1	0	0	0	0	0	0	0	0
SAMN10734131_H_US_2012	1	0	1	0	0	1	0	1	0	0	1	0	0	0	1	0	0	0	0	0	0	1	0	0	0	0	0	0	0	1	0	1	0	0	0	0	0	0	0	0	1	0	0	0	0	0	0	0	0
SAMN04394819_H_US_2012	1	0	1	0	0	1	0	1	0	0	1	0	0	0	1	0	0	0	0	0	0	1	0	0	0	0	0	0	0	1	0	1	0	0	0	0	0	0	0	0	1	0	0	0	0	0	0	0	0
SAMN14007870_E_MX_2019	1	0	1	0	0	1	0	1	0	0	0	0	0	0	1	0	1	1	1	0	0	1	0	0	0	0	0	0	0	1	0	1	0	0	0	0	0	0	0	0	1	0	0	0	0	0	0	0	0
SAMN14007859_E_MX_2019	1	0	1	0	0	1	0	1	0	0	1	0	0	0	1	0	1	1	1	0	0	1	0	0	0	0	0	0	0	1	0	1	0	0	0	0	0	0	0	0	1	0	0	0	0	0	0	0	0
SAMN27110705_E_MX_2021	1	0	1	0	0	1	0	1	0	0	1	0	0	0	1	0	0	0	0	0	0	0	0	0	0	0	0	0	0	1	0	1	0	0	0	0	0	0	0	0	1	0	0	0	0	0	0	0	0
SAMN27110657_E_MX_2021	1	0	1	0	0	1	0	1	0	0	1	0	0	0	1	0	0	0	0	0	0	0	0	0	0	0	0	0	0	1	0	1	0	0	0	0	0	0	0	0	1	0	0	0	0	0	0	0	0
SAMN07260218_UNK_US_UNK	1	0	1	0	0	1	0	1	0	0	1	0	0	0	1	0	0	0	0	0	0	1	0	0	0	0	0	0	0	1	0	1	0	0	0	0	0	0	0	0	1	0	0	0	0	0	0	0	0
SRR6879627_H_US_2018	1	0	1	0	0	1	0	1	0	0	1	0	0	0	1	0	0	0	0	0	0	1	0	0	0	0	0	0	0	1	0	1	0	0	0	0	0	0	0	0	1	0	0	0	0	0	0	0	0
SAMN08773243_H_US_2018	1	0	1	0	0	1	0	1	0	0	1	0	0	0	1	0	0	0	0	0	0	1	0	0	0	0	0	0	0	1	0	1	0	0	0	0	0	0	0	0	1	0	0	0	0	0	0	0	0
SAMN20427104_UNK_US_2021	1	0	1	0	0	1	0	1	0	0	1	0	0	0	1	0	0	0	0	0	0	1	0	0	0	0	0	0	0	1	0	1	0	0	0	0	0	0	0	0	1	0	0	0	0	0	0	1	0
SAMN10058523_H_UK_2018	1	0	1	0	0	1	0	1	0	0	1	0	0	0	0	0	0	0	0	0	0	1	0	0	0	0	0	0	0	1	0	1	0	0	0	0	0	0	0	0	1	0	0	0	0	0	0	0	0
SAMN07258306_H_US_2017	1	0	1	0	0	1	0	1	0	0	1	0	0	0	1	0	0	0	0	0	0	1	0	0	0	0	0	0	0	1	0	1	0	0	0	0	0	0	0	0	1	0	0	0	0	0	0	0	0
SAMN14008526_E_MX_2019	0	0	1	0	0	1	0	1	0	0	1	0	0	0	1	0	0	0	0	0	0	1	0	0	0	0	0	0	0	1	0	1	0	0	0	0	0	0	0	0	1	0	0	0	0	0	0	1	0
SAMN14008532_E_MX_2019	1	0	1	0	0	1	0	0	0	0	1	0	0	0	1	0	0	0	0	0	0	1	0	0	0	0	0	0	0	1	0	1	0	0	0	0	0	0	0	0	1	0	0	0	0	0	0	1	0
SAMN14008529_E_MX_2019	1	0	1	0	0	1	0	0	0	0	1	0	0	0	1	0	0	0	0	0	0	1	0	0	0	0	0	0	0	1	0	1	0	0	0	0	0	0	0	0	1	0	0	0	0	0	0	1	0
SAMN14008536_E_MX_2019	1	0	1	0	0	1	0	0	0	0	1	0	0	0	1	0	0	0	0	0	0	1	0	0	0	0	0	0	0	1	0	1	0	0	0	0	0	0	0	0	1	0	0	0	0	0	0	1	0
SAMN14008521_E_MX_2019	1	0	1	0	0	1	0	0	0	0	1	0	0	0	1	0	0	0	0	0	0	1	0	0	0	0	0	0	0	1	0	1	0	0	0	0	0	0	0	0	1	0	0	0	0	0	0	1	0
SAMN14008522_E_MX_2019	1	0	1	0	0	1	0	0	0	0	1	0	0	0	1	0	0	0	0	0	0	1	0	0	0	0	0	0	0	1	0	1	0	0	0	0	0	0	0	0	1	0	0	0	0	0	0	1	0
SAMN14008530_E_MX_2019	1	0	1	0	0	1	0	0	0	0	1	0	0	0	1	0	0	0	0	0	0	1	0	0	0	0	0	0	0	1	0	1	0	0	0	0	0	0	0	0	1	0	0	0	0	0	0	1	0
SAMN14008510_E_MX_2019	1	0	1	0	0	1	0	0	0	0	1	0	0	0	1	0	0	0	0	0	0	1	0	0	0	0	0	0	0	1	0	1	0	0	0	0	0	0	0	0	1	0	0	0	0	0	0	1	0
SAMEA104280068_H_MX_2002	1	0	1	0	0	1	0	1	0	0	1	0	0	0	0	1	0	0	0	0	0	1	0	0	0	0	0	0	0	1	1	1	0	0	0	0	0	1	1	1	1	0	0	0	0	0	0	0	0
SAMN10076456_L_MX_2004	1	0	1	0	0	1	0	0	0	0	0	0	0	0	0	0	0	0	0	0	0	1	0	0	0	0	0	0	0	1	0	1	0	0	0	0	0	0	0	0	0	0	0	0	0	0	0	0	0
SAMEA6514417_L_MX_2004	1	0	1	0	0	1	0	0	0	0	0	0	0	0	0	0	0	0	0	0	0	1	0	0	0	0	0	0	0	1	0	1	0	0	0	0	0	0	0	0	0	0	0	0	0	0	0	0	0
SAMN12392219_UNK_US_UNK	1	0	1	0	0	1	0	0	0	0	0	0	0	0	0	0	0	0	0	0	0	1	0	0	0	0	0	0	0	1	0	1	0	0	0	0	0	0	0	0	0	0	0	0	0	0	0	1	0
SAMN07647615_UNK_US_UNK	1	0	1	0	0	1	0	1	0	0	0	0	0	0	0	1	0	0	0	0	0	1	0	0	0	0	0	1	0	1	1	1	0	0	0	0	0	1	0	0	0	0	0	0	0	0	0	0	0
SAMN16248710_H_CA_2010	1	0	1	0	0	1	0	0	0	0	1	0	0	0	1	0	0	0	0	0	0	1	0	0	0	0	0	0	0	1	0	1	0	0	0	0	0	0	0	0	1	0	0	0	0	0	0	0	0
SAMN08898437_UNK_US_UNK	1	0	1	0	1	1	0	1	0	0	1	0	0	0	1	0	0	0	0	0	1	1	0	1	0	0	0	0	0	1	1	1	0	0	1	0	0	1	0	0	1	0	0	0	0	0	0	0	0
SAMN09396828_H_UK_2017	1	0	1	0	0	1	0	0	0	0	1	0	0	0	1	0	0	0	0	0	0	1	0	0	0	0	0	0	0	1	0	1	0	0	0	0	0	0	0	0	1	0	0	0	0	0	0	0	0
SAMN06927756_UNK_US_UNK	1	0	1	0	0	1	0	0	0	0	0	0	0	0	0	0	0	0	0	0	0	1	0	0	0	0	0	0	0	1	0	1	0	0	0	0	0	0	0	0	0	0	0	0	0	0	0	0	0
SAMN08981725_UNK_US_UNK	1	0	1	0	0	1	0	0	0	0	1	0	0	0	1	0	0	0	0	0	0	1	0	0	0	0	0	0	0	1	0	1	0	0	0	0	0	0	0	0	1	0	0	0	0	0	0	0	0
SAMN09604470_UNK_US_UNK	1	0	1	0	0	1	0	0	0	0	1	0	0	0	1	0	0	0	0	0	0	1	0	0	0	0	0	0	0	1	0	1	0	0	0	0	0	0	0	0	1	0	0	0	0	0	0	0	0
SAMN05525302_UNK_US_UNK	1	0	1	0	0	1	0	0	0	0	0	0	0	0	0	0	0	0	0	0	0	1	0	0	0	0	0	0	0	1	0	1	0	0	0	0	0	0	0	0	0	0	0	0	0	0	0	1	0
SAMN10715260_H_US_2011	1	0	1	0	0	1	0	1	0	0	0	0	0	0	1	0	0	0	0	0	0	1	0	0	0	0	0	0	0	1	1	1	0	0	0	0	0	1	1	1	1	0	0	0	0	0	0	0	0
SAMN04394917_H_US_2011	1	0	1	0	0	1	0	1	0	0	1	0	0	0	0	1	0	0	0	0	0	1	0	0	0	0	0	0	0	1	1	1	0	0	0	0	0	1	1	1	1	0	0	0	0	0	0	0	0
SAMN04394774_H_US_2011	1	0	1	0	0	1	0	1	0	0	0	0	0	0	0	0	0	0	0	0	0	1	0	0	0	0	0	0	0	1	0	1	0	0	0	0	0	0	0	0	0	0	0	0	0	0	0	0	0
SAMN06677648_H_US_2017	1	0	1	0	0	1	0	1	0	0	0	0	0	1	0	0	1	0	0	0	0	1	0	0	0	0	0	0	0	1	1	1	0	0	0	0	0	1	1	1	0	0	0	0	0	0	0	0	0
SAMEA7114277_H_MX_2004	1	0	1	0	0	1	0	1	0	0	0	0	0	0	0	0	1	0	0	0	0	1	0	0	0	0	0	0	0	1	1	1	0	0	0	0	0	1	0	0	1	0	0	0	0	0	0	0	0
SAMEA104279715_H_MX_2003	1	0	1	0	0	1	0	0	0	0	0	0	0	0	0	1	0	0	0	0	0	1	0	0	0	0	0	0	0	1	1	1	0	0	0	0	0	1	0	0	0	0	0	0	0	0	0	0	0
SAMEA104280572_H_MX_2002	1	0	1	0	0	1	0	1	0	0	1	0	0	0	0	1	0	0	0	0	0	1	0	0	0	0	0	0	0	1	1	1	0	0	0	0	0	1	1	1	1	0	0	0	0	0	0	0	0
SAMEA104280118_H_MX_2003	1	0	1	0	0	1	0	1	0	0	1	0	0	0	0	1	0	0	0	0	0	1	0	0	0	0	0	0	0	1	1	1	0	0	0	0	0	1	1	1	1	0	0	0	0	0	0	0	0
SAMEA7113755_H_MX_2003	1	0	1	0	0	1	0	1	0	0	1	0	0	0	0	1	0	0	0	0	0	1	0	0	0	0	0	0	0	1	1	1	0	0	0	0	0	1	1	1	1	0	0	0	0	0	0	0	0
SAMEA104280052_H_MX_2003	1	0	1	0	0	1	0	1	0	0	1	0	0	0	0	1	0	0	0	0	0	1	0	0	0	0	0	0	0	1	1	1	0	0	0	0	0	1	1	1	1	0	0	0	0	0	0	0	0
SAMEA104280480_H_MX_2005	1	0	1	0	0	1	0	1	0	0	1	0	0	0	0	1	0	0	0	0	0	1	0	0	0	0	0	0	0	1	1	1	0	0	0	0	0	1	1	1	1	0	0	0	0	0	0	0	0
SAMN16248691_H_CA_2008	1	0	1	0	0	1	0	1	0	0	0	0	0	0	0	0	0	0	0	0	0	0	0	0	0	0	0	0	0	1	0	1	0	0	0	0	0	0	0	0	0	0	0	0	0	0	0	0	0
SAMN08163899_H_US_2014	1	0	1	0	0	1	0	0	0	0	0	0	0	0	0	0	0	0	0	0	0	0	0	0	0	0	0	0	0	1	0	0	0	0	0	0	0	0	0	0	0	0	0	0	0	0	0	1	0
SAMN02368952_H_US_2007	1	0	1	0	1	1	0	0	0	0	1	0	1	0	0	0	0	0	0	0	0	1	0	1	0	0	0	0	0	1	0	1	0	1	0	0	1	0	1	1	0	0	0	1	0	0	0	0	0
SAMEA104280473_H_MX_2003	1	0	1	0	0	1	0	0	0	0	1	0	0	0	0	1	0	0	0	0	0	1	0	0	0	0	0	0	0	1	1	1	0	0	0	0	0	1	0	0	1	0	0	0	0	0	0	0	0
SAMEA6514427_L_MX_2003	1	0	1	0	0	1	0	0	0	0	0	0	0	0	0	1	0	0	0	0	0	1	0	0	0	0	0	0	0	1	1	1	0	0	0	0	0	1	0	0	0	0	0	0	0	0	0	0	0
SAMEA104280578_L_MX_2003	0	0	1	0	0	1	0	0	0	0	1	0	0	0	0	1	0	0	0	0	0	1	0	0	0	0	0	0	0	1	1	1	0	0	0	0	0	1	0	0	1	0	0	0	0	0	0	0	0
SAMEA104280105_H_MX_2004	1	0	1	0	0	1	0	1	0	0	1	0	0	0	0	1	0	0	0	0	0	1	0	0	0	0	0	0	0	1	1	1	0	0	0	0	0	1	1	1	1	0	0	0	0	0	0	0	0
SAMEA104279739_H_MX_2004	1	0	1	0	0	1	0	0	0	0	0	0	0	0	1	0	0	0	0	0	0	1	0	0	0	0	0	0	0	1	1	1	0	0	0	0	0	1	0	0	1	0	0	0	0	0	0	0	0
SAMEA5867114_H_MX_2002	1	0	1	0	0	1	0	0	0	0	0	0	0	0	0	1	0	0	0	0	0	1	0	0	0	0	0	0	0	1	1	1	0	0	0	0	0	1	0	0	0	0	0	0	0	0	0	0	0
SAMEA104280941_H_MX_2003	1	0	1	0	0	1	0	1	0	0	1	0	0	0	0	1	0	0	0	0	0	1	0	0	0	0	0	0	0	1	1	1	0	0	0	0	0	1	1	1	1	0	0	0	0	0	0	0	0
SAMEA6514399_H_MX_2004	1	0	1	0	0	1	0	0	0	0	1	0	0	0	0	1	0	0	0	0	0	1	0	0	0	0	0	0	0	1	1	1	0	0	0	0	0	1	0	0	1	0	0	0	0	0	0	0	0
SAMEA104279699_H_MX_2003	1	0	1	0	0	1	0	0	0	0	1	0	0	0	0	1	0	0	0	0	0	1	0	1	0	0	0	0	0	1	1	1	0	0	0	0	0	1	0	0	1	0	0	0	0	0	0	0	0
SAMN17949861_H_CA_2008	1	0	1	0	0	1	0	0	0	0	1	0	0	0	1	0	0	0	0	0	0	1	0	0	0	0	0	0	0	1	0	1	0	0	0	0	0	0	1	1	1	0	0	0	0	0	0	0	0
SAMN03653812_H_MX_2005	1	0	1	0	0	1	0	0	0	0	1	0	0	0	1	0	0	0	0	0	0	1	0	0	0	0	0	0	0	1	0	1	0	0	0	0	0	0	1	1	1	0	0	0	0	0	0	0	0
SAMN07625251_UNK_US_UNK	1	0	1	0	0	1	0	0	0	0	0	0	0	0	0	0	0	0	0	0	0	1	0	0	0	0	0	0	0	1	0	1	0	0	0	0	0	0	0	0	0	0	0	0	0	0	0	1	0
SAMN07141734_L_US_2017	1	0	1	0	0	1	0	0	0	0	0	0	0	0	0	0	0	0	0	0	0	1	0	0	0	0	0	0	0	1	0	1	0	0	0	0	0	0	0	0	0	0	0	0	0	0	0	1	0
SAMEA104279921_H_UK_2004	1	0	1	0	0	1	0	1	0	0	1	0	0	0	0	1	0	0	0	0	0	1	0	0	0	0	0	0	0	1	1	1	0	0	0	0	0	1	1	1	1	0	0	0	0	0	0	0	0
SAMN09294231_UNK_US_UNK	1	0	1	0	0	1	0	0	0	0	1	0	0	0	0	1	0	0	0	0	0	1	0	0	0	0	0	0	0	1	1	1	0	0	0	0	0	1	0	0	1	0	0	0	0	0	0	0	0
SAMEA104280054_H_MX_2004	1	0	1	0	0	1	0	0	0	0	0	0	0	0	1	0	0	0	0	0	0	1	0	0	0	0	0	0	0	1	1	1	0	0	0	0	0	1	0	0	1	0	0	0	0	0	0	0	0
SAMN10076457_H_MX_2007	1	0	1	0	0	1	0	0	0	0	1	0	0	0	1	0	0	0	0	0	0	1	0	0	0	0	0	0	0	1	0	1	0	0	0	0	0	0	1	1	1	0	0	0	0	0	0	0	0
SAMN19006541_H_CA_2018	1	0	1	0	0	1	0	0	0	0	1	0	0	0	1	0	0	0	0	0	0	1	0	0	0	0	0	0	0	1	0	1	0	0	0	0	0	0	1	1	1	0	0	0	0	0	0	0	0
SAMEA5867052_H_MX_2004	1	0	1	0	0	1	0	0	0	0	1	0	0	0	1	0	0	0	0	0	0	1	0	0	0	0	0	0	0	1	0	1	0	0	0	0	0	0	1	1	1	0	0	0	0	0	0	0	0
SAMEA104279675_H_MX_2004	1	0	1	0	0	1	0	0	0	0	1	0	0	0	1	0	0	0	0	0	0	1	0	0	0	0	0	0	0	1	0	1	0	0	0	0	0	0	1	1	1	0	0	0	0	0	0	0	0
SAMEA6514405_H_MX_2005	1	0	1	0	0	1	0	0	0	0	1	0	0	0	1	0	0	0	0	0	0	1	0	0	0	0	0	0	0	1	0	1	0	0	0	0	0	0	1	1	1	0	0	0	0	0	0	0	0
SAMN10715267_H_US_2010	1	0	1	0	0	1	0	0	0	0	1	0	0	0	1	0	0	0	0	0	0	1	0	0	0	0	0	0	0	1	0	1	0	0	0	0	0	0	1	1	1	0	0	0	0	0	0	0	0
SAMN07688336_UNK_US_UNK	1	0	1	0	0	1	0	0	0	0	1	0	0	0	1	0	0	0	0	0	0	1	0	0	0	0	0	0	0	1	0	1	0	0	0	0	0	0	1	1	1	0	0	0	0	0	0	0	0
SAMN18618518_H_AU_2017	1	0	1	0	0	1	0	0	0	0	0	0	0	0	1	0	0	0	0	0	0	1	0	0	0	0	0	0	0	1	0	1	0	0	0	0	0	0	1	1	1	0	0	0	0	0	0	0	0
SAMN08784402_H_US_2018	1	0	1	0	0	1	0	0	0	0	1	0	0	0	1	0	0	0	0	0	0	1	0	0	0	0	0	0	0	1	0	1	0	0	0	0	0	0	1	1	1	0	0	0	0	0	0	1	0
SAMEA4886686_H_MW_2004_ST313	1	0	1	0	0	1	0	0	0	0	0	0	0	1	0	0	0	0	0	0	0	0	0	1	0	0	0	0	1	0	0	0	0	0	0	0	0	0	0	0	0	0	1	0	0	0	0	0	0
SAMN03795199_H_MX_2000_ST19	1	0	0	0	0	0	0	0	0	0	0	0	0	0	0	1	0	0	0	0	0	0	0	0	0	0	1	0	1	0	0	0	0	0	0	1	1	0	0	0	0	0	0	0	0	0	0	0	0
[truncated: 10 more columns]

## Sheet: Plasmid_replicons
	Key: 1=present, 0= absent
Field labels	Col156	ColpVC	ColRNAI	Col(pHAD28)	Col440I	Col(MG828)	ColE10	Col(BS512)	Col440II	IncFIB(S)/IncFII(S)	IncI(Gamma)	IncI1-I(Alpha)	IncC	IncFIB(K)	RepB	IncQ1	IncFIA	IncFIB	IncX1	IncX4	IncHI2	IncHI2A	IncHI1A	IncHI1B(R27)	IncFII(p(TU2)	pESA2	IncFII(pCoo)	IncI2(Delta)	IncFII	IncFIB(AP001918)	IncFIC(FII)	IncP1	IncFIA(HI1)	pSL483
SALTC1917AA_FR_2020_H-ST313	0	0	0	0	0	0	0	0	0	1	0	0	0	0	0	1	0	0	0	0	0	0	0	0	0	0	0	0	0	0	0	0	0	0
SALQA1117AA_US_2016_H-ST313	0	0	1	0	0	0	0	0	0	1	0	0	0	0	0	1	0	0	0	0	0	0	0	0	0	0	0	0	0	0	0	0	0	0
SALMA6424AA_BZ_2011_H-ST313	0	0	0	0	0	0	0	0	0	1	0	0	0	0	0	0	0	0	0	0	0	0	0	0	0	0	0	0	0	0	0	0	0	0
SALIB1736AA_UK_2018_H-ST313	0	0	0	1	1	0	0	0	0	1	0	0	0	0	0	0	0	0	0	0	0	0	0	0	0	0	0	0	0	0	0	0	0	0
SALQA5712AA_US_2017_H-ST34	0	0	0	0	0	0	0	0	0	0	0	0	0	0	0	0	0	0	0	0	0	0	0	0	0	0	0	0	0	0	0	0	0	0
SALRC8357AA_Canada_2015_H-ST34	0	0	0	0	0	0	0	0	0	0	0	0	1	0	0	0	0	0	0	0	0	0	0	0	0	0	0	0	0	0	0	0	0	0
SAMEA4349434-ST34	0	0	0	1	0	0	0	0	0	0	0	0	0	0	0	1	0	0	0	0	0	0	0	0	0	0	0	0	0	0	0	0	0	0
S04698-09_ST34	0	0	0	0	0	0	0	0	0	0	0	0	0	0	0	1	0	0	0	0	0	0	0	0	0	0	0	0	0	0	0	0	0	0
2008079-SE-ST34	0	0	0	0	0	0	0	0	0	0	0	1	0	0	0	1	0	0	0	0	0	0	0	0	0	0	0	0	0	0	0	0	0	0
23-5-18-8100480-M_UNK_UK_2018	0	0	0	0	0	0	0	0	0	1	0	0	0	0	0	0	0	0	0	0	0	0	0	0	0	0	0	0	0	0	0	0	0	0
SAMN21925839_H_UK_2021	0	0	0	0	0	0	0	0	0	1	0	0	0	0	0	0	0	0	0	0	0	0	0	0	0	0	0	0	0	0	0	0	0	0
SAMEA7112595_H_UK_2003	0	0	0	0	0	0	0	0	0	1	0	0	0	0	0	0	0	0	0	0	0	0	0	0	0	0	0	0	0	0	0	0	0	0
SAMN03480329_H_UK_2014	0	0	0	0	0	0	0	0	0	1	0	1	0	0	0	0	0	0	0	0	0	0	0	0	0	0	0	0	0	0	0	0	0	0
SAMN09204889_H_UK_2016	0	0	0	0	0	0	0	0	0	1	0	0	0	0	0	0	0	0	0	0	0	0	0	0	0	0	0	0	0	0	0	0	0	0
SAMN20665971_H_UK_2016	0	0	0	0	0	0	0	0	0	1	0	0	0	0	0	0	0	0	0	0	0	0	0	0	0	0	0	0	0	0	0	0	0	0
SAMN09445474_H_UK_2016	0	0	0	0	0	0	0	0	0	1	0	0	0	0	0	0	0	0	0	0	0	0	0	0	0	0	0	0	0	0	0	0	0	0
SAMN07695344_H_UK_2015	0	0	0	0	0	0	0	0	0	1	0	0	0	0	0	0	0	0	0	0	0	0	0	0	0	0	0	0	0	0	0	0	0	0
SAMN13379000_H_UK_2019	0	0	0	0	0	0	0	0	0	1	0	0	0	0	0	0	0	0	0	0	0	0	0	0	0	0	0	0	0	0	0	0	0	0
SAMN10173917_H_UK_2018	0	0	0	0	0	0	0	0	0	1	0	0	0	0	0	0	0	0	0	0	0	0	0	0	0	0	0	0	0	0	0	0	0	0
SAMN09652061_H_UK_2017	1	1	0	0	0	0	0	0	0	1	0	0	0	0	0	0	0	0	0	0	0	0	0	0	0	0	0	0	0	0	0	0	0	0
SAMN10887387_H_UK_2017	1	1	0	0	0	0	0	0	0	1	0	0	0	0	0	0	0	0	0	0	0	0	0	0	0	0	0	0	0	0	0	0	0	0
SAMN09504443_H_UK_2017	1	1	0	0	0	0	0	0	0	1	0	0	0	0	0	0	0	0	0	0	0	0	0	0	0	0	0	0	0	0	0	0	0	0
SAMN04363518_H_UK_UNK	0	0	0	0	0	0	0	0	0	1	0	0	0	0	0	0	0	0	0	0	0	0	0	0	0	0	0	0	0	0	0	0	0	0
SAMN03475790_H_UK_2014	0	0	0	0	0	0	0	0	0	1	0	0	0	0	0	0	0	0	0	0	0	0	0	0	0	0	0	0	0	0	0	0	0	0
SAMN04363855_H_UK_UNK	0	0	0	0	0	0	0	0	0	1	0	0	0	0	0	0	0	0	0	0	0	0	0	0	0	0	0	0	0	0	0	0	0	0
SAMN04576500_UNK_UK_2015	0	0	0	0	0	0	0	0	0	1	0	0	0	0	0	0	0	0	0	0	0	0	0	0	0	0	0	0	0	0	0	0	0	0
SAMN07155657_H_UK_2017	0	0	0	0	0	0	0	0	0	1	0	0	0	0	0	0	0	0	0	0	0	0	0	0	0	0	0	0	0	0	0	0	0	0
SAMN03477487_UNK_UK_2014	0	0	0	0	0	0	0	0	0	1	0	0	0	0	0	0	0	0	0	0	0	0	0	0	0	0	0	0	0	0	0	0	0	0
SAMEA104280657_H_UK_2001	0	0	0	0	0	0	0	0	0	1	0	0	0	0	0	0	0	0	0	0	0	0	0	0	0	0	0	0	0	0	0	0	0	0
SAMN10076176_H_UK_2018	0	0	0	0	0	0	0	0	0	1	0	0	0	0	0	0	0	0	0	0	0	0	0	0	0	0	0	0	0	0	0	0	0	0
SAMN08412403_H_US_2014	0	0	0	0	0	0	0	0	0	1	0	0	0	0	0	0	0	0	0	0	0	0	0	0	0	0	0	0	0	0	0	0	0	0
SAMN10094178_H_UK_2018	0	0	0	0	0	0	0	0	0	1	0	0	0	0	0	0	0	0	0	0	0	0	0	0	0	0	0	0	0	0	0	0	0	0
SAMN10080211_H_UK_2018	0	0	0	0	0	0	0	0	0	1	0	0	0	0	0	0	0	0	0	0	0	0	0	0	0	0	0	0	0	0	0	0	0	0
SAMN07998294_UNK_US_UNK	1	0	0	0	0	0	0	0	0	1	0	0	0	0	0	0	0	0	0	0	0	0	0	0	0	0	0	0	0	0	0	0	0	0
SAMN04600446_H_UK_2015	0	0	0	0	0	0	0	0	0	1	0	0	0	0	0	0	0	0	0	0	0	0	0	0	0	0	0	0	0	0	0	0	0	0
SAMN13379055_H_UK_2019	0	0	0	0	0	0	0	0	0	1	0	0	0	0	0	0	0	0	0	0	0	0	0	0	0	0	0	0	0	0	0	0	0	0
SAMN13502534_H_UK_2019	0	0	0	0	0	0	0	0	0	1	0	0	0	0	0	0	0	0	0	0	0	0	0	0	0	0	0	0	0	0	0	0	0	0
SAMN09468131_H_UK_2017	0	0	0	0	0	0	0	0	0	1	0	0	0	0	0	0	0	0	0	0	0	0	0	0	0	0	0	0	0	0	0	0	0	0
SAMN10907354_H_UK_2017	0	0	0	0	0	0	0	0	0	1	0	0	0	0	0	0	0	0	0	0	0	0	0	0	0	0	0	0	0	0	0	0	0	0
SAMN13379043_H_UK_2019	0	0	0	0	0	0	0	0	0	1	0	0	0	0	0	0	0	0	0	0	0	0	0	0	0	0	0	0	0	0	0	0	0	0
SAMN07714455_H_UK_2015	0	0	0	0	0	0	0	0	0	1	0	0	0	0	0	0	0	0	0	0	0	0	0	0	0	0	0	0	0	0	0	0	0	0
SAMN07690325_H_UK_2015	0	0	0	0	0	0	0	0	0	1	0	0	0	0	0	0	0	0	0	0	0	0	0	0	0	0	0	0	0	0	0	0	0	0
SAMN18619893_H_AU_2018	0	0	0	0	0	0	0	0	0	1	0	0	0	0	0	0	0	0	0	0	0	0	0	0	0	0	0	0	0	0	0	0	0	0
10-8-18-8100167-W_UNK_UK_2018	0	0	0	0	0	0	0	0	0	1	1	0	0	0	0	0	0	0	0	0	0	0	0	0	0	0	0	0	0	0	0	0	0	0
SAMN11644844_H_UK_2019	0	0	0	0	0	0	0	0	0	1	0	1	0	0	0	0	0	0	0	0	0	0	0	0	0	0	0	0	0	0	0	0	0	0
SAMN09257879_H_UK_2018	1	0	0	0	0	0	0	0	0	1	0	0	0	0	0	0	0	0	0	0	0	0	0	0	0	0	0	0	0	0	0	0	0	0
SAMN20606976_UNK_UK_2018	0	0	0	0	0	0	0	0	0	1	0	0	0	0	0	0	0	0	0	0	0	0	0	0	0	0	0	0	0	0	0	0	0	0
SAMN09516421_H_UK_2018	0	0	0	0	0	0	0	0	0	1	0	0	0	0	0	0	0	0	0	0	0	0	0	0	0	0	0	0	0	0	0	0	0	0
SAMN13869895_H_UK_2020	1	0	0	0	0	0	0	0	0	1	0	0	0	0	0	0	0	0	0	0	0	0	0	0	0	0	0	0	0	0	0	0	0	0
SAMN03654434_F_IN_2015	0	0	0	0	0	0	0	0	0	0	0	0	0	0	0	0	0	0	0	0	0	0	0	0	0	0	0	0	0	0	0	0	0	0
MS160098_H_UK_2016	0	0	0	0	0	0	0	0	0	1	0	0	0	0	0	0	0	0	0	0	0	0	0	0	0	0	0	0	0	0	0	0	0	0
SAMN13704663_H_UK_2019	0	0	0	0	0	0	0	0	0	1	0	0	0	0	0	0	0	0	0	0	0	0	0	0	0	0	0	0	0	0	0	0	0	0
SAMN02678482_F_IN_2010	0	0	0	0	0	0	0	0	0	1	0	0	0	0	0	0	0	0	0	0	0	0	0	0	0	0	0	0	0	0	0	0	0	0
SAMN26659974_UNK_US_2022	1	0	0	0	0	0	0	0	0	1	0	1	0	0	0	0	1	1	0	0	0	0	0	0	0	0	0	0	0	0	0	0	0	0
SAMN02345147_F_IN_2011	0	0	0	0	0	0	0	0	0	0	0	0	0	0	0	0	0	0	0	0	0	0	0	0	0	0	0	0	0	0	0	0	0	0
SAMN07372796_UNK_US_UNK	0	0	0	0	0	0	0	0	0	1	0	0	0	0	0	0	0	0	0	0	0	0	0	0	0	0	0	0	0	0	0	0	0	0
SAMN07372792_UNK_US_UNK	0	0	0	0	0	0	0	0	0	1	0	0	0	0	0	0	0	0	0	0	0	0	0	0	0	0	0	0	0	0	0	0	0	0
SAMN12009574_H_UK_2019	0	0	0	0	0	0	0	0	0	1	0	0	0	0	0	0	0	0	0	0	0	0	0	0	0	0	0	0	0	0	0	0	0	0
SAMN14068083_H_UK_2020	0	0	0	0	0	0	0	0	0	1	0	0	0	0	0	0	0	0	0	0	0	0	0	0	0	0	0	0	0	0	0	0	0	0
SAMEA7501049_H_BE_2020	0	0	0	0	0	0	0	0	0	1	0	1	0	0	0	0	0	0	0	0	0	0	0	0	0	0	0	0	0	0	0	0	0	0
SAMEA104138353_H_DK_2011	0	0	0	0	0	0	0	0	0	1	0	0	0	0	0	0	0	0	0	0	0	0	0	0	0	0	0	0	0	0	0	0	0	0
SAMN25686172_A_UK_2009	0	0	0	0	0	0	0	0	0	1	1	0	0	0	0	0	0	0	0	0	0	0	0	0	0	0	0	0	0	0	0	0	0	0
SAMN13021912_H_UK_2019	0	0	0	0	0	0	0	0	0	1	0	0	0	0	0	0	0	0	0	0	0	0	0	0	0	0	0	0	0	0	0	0	0	0
SAMEA4983944_H_DK_2017	0	0	0	0	0	0	0	0	0	1	0	0	0	0	0	0	0	0	0	0	0	0	0	0	0	0	0	0	0	0	0	0	0	0
SAMN10140066_H_UK_2018	0	0	0	0	0	0	0	0	0	1	0	0	0	0	0	0	0	0	0	0	0	0	0	0	0	0	0	0	0	0	0	0	0	0
SAMN10058699_H_UK_2018	0	0	0	0	0	0	0	0	0	1	0	0	0	0	0	0	0	0	0	0	0	0	0	0	0	0	0	0	0	0	0	0	0	0
SAMN03479844_H_UK_2015	0	0	0	0	0	0	0	0	0	0	0	0	0	0	0	0	0	0	0	0	0	0	0	0	0	0	0	0	0	0	0	0	0	0
SAMEA104280632_H_UK_2000	0	0	0	0	0	0	0	0	0	1	0	0	0	0	0	0	0	0	0	0	0	0	0	0	0	0	0	0	0	0	0	0	0	0
SAMEA6514117_H_DK_2008	0	0	0	0	0	0	0	0	0	1	0	0	0	0	0	0	0	0	0	0	0	0	0	0	0	0	0	0	0	0	0	0	0	0
SAMEA104403886_H_DK_2009	0	0	0	0	0	0	0	0	0	1	0	0	0	0	0	0	0	0	0	0	0	0	0	0	0	0	0	0	0	0	0	0	0	0
SAMEA104138383_H_DK_2009	0	0	0	0	0	0	0	0	0	1	0	0	0	0	0	0	0	0	0	0	0	0	0	0	0	0	0	0	0	0	0	0	0	0
SAMEA1486844_UNK_VN_UNK	0	0	0	0	0	0	0	0	0	1	0	0	0	0	0	0	0	0	0	0	0	0	0	0	0	0	0	0	0	0	0	0	0	0
SAMEA1486777_UNK_VN_UNK	0	0	0	0	0	0	0	0	0	1	0	1	0	0	0	0	0	0	0	0	0	0	0	0	0	0	0	0	0	0	0	0	0	0
SAMEA104279747_H_DK_2002	0	0	0	0	0	0	0	0	0	1	0	1	0	0	0	0	0	0	0	0	0	0	0	0	0	0	0	0	0	0	0	0	0	0
SAMEA7113715_H_TH_UNK	0	0	0	0	0	0	0	0	0	1	0	0	0	0	0	0	0	0	0	0	0	0	0	0	0	0	0	0	0	0	0	0	0	0
SAMEA104280564_H_UK_2007	0	0	0	0	0	0	0	0	0	1	0	0	0	0	0	0	0	0	0	0	0	0	0	0	0	0	0	0	0	0	0	0	0	0
SAMEA7113595_H_TH_UNK	0	0	0	0	0	0	0	0	0	1	0	0	0	0	0	0	0	0	0	0	0	0	0	0	0	0	0	0	0	0	0	0	0	0
SAMEA7114133_H_TH_UNK	0	0	0	0	0	0	0	0	0	1	0	1	0	0	0	0	0	0	0	0	0	0	0	0	0	0	0	0	0	0	0	0	0	0
SAMEA2708406_H_VN_UNK	0	0	0	0	0	0	0	0	0	1	0	1	0	0	0	0	0	0	0	0	0	0	0	0	0	0	0	0	0	0	0	0	0	0
SAMN09009175_H_UK_2016	0	0	0	1	0	0	0	0	0	1	0	0	0	0	0	0	0	0	0	0	0	0	0	0	0	0	0	0	0	0	0	0	0	0
201907738_H_FR_UNK	0	0	0	0	0	0	0	0	0	1	0	0	0	0	0	0	0	0	0	0	0	0	0	0	0	0	0	0	0	0	0	0	0	0
201902876_H_FR_UNK	0	0	0	0	0	0	0	0	0	1	0	0	0	0	0	0	0	0	0	0	0	0	0	0	0	0	0	0	0	0	0	0	0	0
SAMN03477712_H_UK_2014	0	0	0	0	0	0	0	0	0	1	0	1	0	0	0	0	0	0	0	0	0	0	0	0	0	0	0	0	0	0	0	0	0	0
SAMN11043670_F_UK_2016	0	0	0	0	0	0	0	0	0	1	0	0	0	0	0	0	0	0	0	0	0	0	0	0	0	0	0	0	0	0	0	0	0	0
474917_EU_F_UK_2016	0	0	0	0	0	0	0	0	0	1	0	0	0	0	0	0	0	0	0	0	0	0	0	0	0	0	0	0	0	0	0	0	0	0
SAMN03466029_H_UK_2014	0	0	0	0	0	0	0	0	0	1	0	0	0	0	0	0	0	0	0	0	0	0	0	0	0	0	0	0	0	0	0	0	0	0
SAMEA1486794_UNK_VN_UNK	0	0	0	0	0	0	0	0	0	1	0	0	0	0	0	0	0	0	0	0	0	0	0	0	0	0	0	0	0	0	0	0	0	0
SAMN03169175_H_UK_2012	0	0	0	0	0	0	0	0	0	1	0	1	0	0	0	0	0	0	0	0	0	0	0	0	0	0	0	0	0	0	0	0	0	0
273525_EU_F_UK_2016	1	1	0	0	0	0	0	0	0	1	0	1	0	0	0	0	0	0	0	0	0	0	0	0	0	0	0	0	0	0	0	0	0	0
SAMN09009119_H_UK_2018	0	0	0	0	0	0	0	0	0	1	0	0	0	0	0	0	0	0	0	0	0	0	0	0	0	0	0	0	0	0	0	0	0	0
SAMN18292725_P_TH_2019	0	0	0	0	0	0	0	0	0	1	0	1	0	0	0	0	0	0	0	0	0	0	0	0	0	0	0	0	0	0	0	0	0	0
SAMEA7114117_H_TH_UNK	0	0	0	0	0	0	0	0	0	1	0	1	0	0	0	0	0	0	0	0	0	0	0	0	0	0	0	0	0	0	0	0	0	0
SAMN12324696_H_UK_2019	0	0	0	0	0	0	0	0	0	1	0	1	0	0	0	0	0	0	0	0	0	0	0	0	0	0	0	0	0	0	0	0	0	0
SAMEA7113668_H_NL_2009	0	0	0	0	0	0	0	0	0	1	0	0	0	0	0	0	0	0	0	0	0	0	0	0	0	0	0	0	0	0	0	0	0	0
SAMN17727212_H_CA_2011	0	0	0	0	0	0	0	0	0	1	0	1	0	0	0	0	0	0	0	0	0	0	0	0	0	0	0	0	0	0	0	0	0	0
SAMN13435427_H_UK_2019	0	0	0	0	0	0	0	0	0	1	0	0	0	0	0	0	0	0	0	0	0	0	0	0	0	0	0	0	0	0	0	0	0	0
LT2_H_DK_1948	0	0	0	0	0	0	0	0	0	1	0	0	0	0	0	0	0	0	0	0	0	0	0	0	0	0	0	0	0	0	0	0	0	0
14028_P_US_1960	0	0	0	0	0	0	0	0	0	1	0	0	0	0	0	0	0	0	0	0	0	0	0	0	0	0	0	0	0	0	0	0	0	0
ST4 74_L_UK_1966	0	0	0	0	0	0	0	0	0	1	0	1	0	0	0	1	0	0	0	0	0	0	0	0	0	0	0	0	0	0	0	0	0	0
SL1344_L_UK_1981	0	0	0	0	0	0	0	0	0	1	0	1	0	0	0	1	0	0	0	0	0	0	0	0	0	0	0	0	0	0	0	0	0	0
SAMN17384716_H_UK_2021	0	0	0	0	0	0	0	0	0	0	0	0	0	0	0	0	0	0	0	0	0	0	0	0	0	0	0	0	0	0	0	0	0	0
SAMN03465721_H_UK_2014	0	0	0	0	0	0	0	0	0	0	0	0	0	0	0	0	0	0	0	0	0	0	0	0	0	0	0	0	0	0	0	0	0	0
SAMN03465697_H_UK_2014	0	0	1	0	0	0	0	0	0	0	0	1	0	0	0	0	0	0	0	0	0	0	0	0	0	0	0	0	0	0	0	0	0	0
SAMN03478633_H_UK_2014	0	0	0	0	0	0	0	0	0	0	0	1	0	0	0	0	0	0	1	0	0	0	0	0	0	0	0	0	0	0	0	0	0	0
SAMN03478232_H_UK_2014	0	0	0	0	0	0	0	0	0	0	0	0	0	0	0	0	0	0	0	0	0	0	0	0	0	0	0	0	0	0	0	0	0	0
SAMN17178358_H_CA_2018	0	0	0	0	0	0	0	0	0	0	0	1	0	0	0	0	0	0	0	0	0	0	0	0	0	0	0	0	0	0	0	0	0	0
SAMN18074103_H_CA_2017	0	0	0	0	0	0	0	0	0	0	0	0	0	0	0	0	0	0	0	0	0	0	0	0	0	0	0	0	0	0	0	0	0	0
SAMN10887410_H_UK_2017	0	0	0	0	0	0	0	0	0	0	0	0	0	0	0	0	0	0	0	0	0	0	0	0	0	0	0	0	0	0	0	0	0	0
SAMN09463603_H_UK_2018	0	0	0	0	0	0	0	0	0	0	0	0	0	0	0	0	0	0	0	0	0	0	0	0	0	0	0	0	0	0	0	0	0	0
SAMN18072405_H_CA_2017	0	0	0	0	0	0	0	0	0	0	0	0	0	0	0	0	0	0	0	0	0	0	0	0	0	0	0	0	0	0	0	0	0	0
SAMN18148521_H_CA_2017	0	0	0	0	0	0	0	0	0	0	0	0	0	0	0	0	0	0	0	0	0	0	0	0	0	0	0	0	0	0	0	0	0	0
SAMN18148514_H_CA_2017	0	0	0	0	0	0	0	0	0	0	0	1	0	0	0	0	0	0	0	0	0	0	0	0	0	0	0	0	0	0	0	0	0	1
SAMN08046701_A_US_1988	0	0	0	0	0	0	0	0	0	0	0	1	0	0	0	0	1	1	0	0	0	0	0	0	0	0	0	0	0	1	0	0	0	0
SAMN04166361_L_US_2015	0	0	0	0	1	0	0	0	0	0	0	1	0	0	0	0	1	1	0	0	0	0	0	0	0	0	0	0	0	1	1	0	0	0
SAMN12608830_P_US_1999	0	0	0	0	1	0	0	0	0	0	0	1	0	0	0	0	1	1	0	0	0	0	0	0	0	0	0	0	1	1	0	0	0	0
SAMN16747391_L_US_2000	0	0	0	0	1	0	0	0	0	0	0	1	0	0	0	0	1	1	0	0	0	0	0	0	0	0	0	0	1	1	0	0	0	0
SAMN02646843_L_US_2003	0	0	0	0	0	0	0	0	0	0	0	1	0	0	0	1	1	1	0	0	0	0	0	0	0	0	0	0	0	1	0	0	0	0
SAMN14504752_L_US_2002	0	0	0	0	0	0	0	0	0	0	0	0	0	0	0	0	1	1	0	0	0	0	0	0	0	0	1	0	0	1	0	0	0	0
SAMN14504755_L_US_2002	0	0	0	0	0	0	0	0	0	0	0	1	0	0	0	0	1	1	0	0	0	0	0	0	0	0	0	0	0	1	0	0	0	0
SAMN14504748_L_US_2002	0	0	0	0	0	0	0	0	0	0	0	0	0	0	0	0	1	1	0	0	0	0	0	0	0	0	1	0	0	1	0	0	0	0
SAMN08040232_L_US_1999	1	0	0	1	0	0	0	0	0	0	0	1	0	0	1	0	1	1	0	0	0	0	0	0	0	0	0	0	1	1	0	0	0	0
SAMN14504773_L_US_2003	0	0	0	1	1	1	0	0	0	0	0	0	0	0	0	0	1	1	0	0	0	0	0	0	0	0	0	0	1	1	0	0	0	0
SAMN14504698_L_US_2002	0	0	0	1	0	0	0	0	1	0	1	0	0	0	0	0	1	1	0	0	0	0	0	0	0	0	0	0	1	1	0	0	0	0
SAMN02699557_L_US_2003	0	0	0	1	0	0	0	0	0	0	0	1	0	0	0	0	0	0	0	0	0	0	0	0	0	0	1	0	0	1	0	0	0	0
SAMN16291238_A_US_UNK	0	0	0	0	0	0	0	0	0	0	0	1	0	0	0	0	1	1	0	0	0	0	0	0	0	0	0	0	1	1	0	0	0	0
SAMN12608815_L_US_1999	0	1	0	0	0	0	0	0	0	0	0	1	0	0	0	0	1	1	0	0	0	0	0	0	0	0	0	0	1	1	0	0	0	0
SAMN03291678_L_US_2006	0	0	0	0	0	0	0	0	0	0	0	1	0	0	0	0	1	1	0	0	0	0	0	0	0	0	0	0	1	1	0	0	0	0
SAMN01902273_L_US_2006	0	0	0	0	0	0	0	0	0	0	0	1	0	0	0	0	1	1	0	0	0	0	0	0	0	0	0	0	1	0	0	0	0	0
SAMN02403362_L_US_2006	0	0	0	0	0	0	0	0	0	0	0	1	0	0	0	0	1	1	0	0	0	0	0	0	0	0	0	0	0	0	0	0	0	0
SAMN06704515_UNK_US_UNK	0	0	0	0	0	0	0	0	0	0	1	0	0	0	0	0	1	1	0	0	0	0	0	0	0	0	0	0	1	1	0	0	0	0
SAMN06481923_H_US_2017	0	0	0	0	0	0	0	0	0	0	1	0	0	0	0	0	1	1	1	0	0	0	0	0	0	0	0	0	1	1	0	0	0	0
SAMN16399252_L_US_2020	0	0	0	0	0	0	0	0	0	0	0	0	0	0	0	0	0	0	0	0	0	0	0	0	0	0	0	0	0	0	0	0	0	0
SAMN08996134_P_US_1957	0	0	0	0	0	0	0	0	0	0	0	0	0	0	0	0	0	0	0	0	0	0	0	0	0	0	0	0	0	0	0	1	0	0
STM_80-65_F_PT_1965	0	0	0	1	0	0	0	0	0	0	0	0	0	0	0	0	0	0	0	0	0	0	0	0	0	0	0	0	0	0	0	0	0	0
STM_69-67_F_PT_1967	0	0	0	1	0	0	0	0	0	0	0	0	0	0	0	0	0	0	0	0	0	0	0	0	0	0	0	0	0	0	0	0	0	0
SAMN17034139_UNK_US_2020	0	0	0	0	0	0	0	0	0	0	0	1	0	0	0	1	0	0	0	0	0	0	1	1	0	0	0	0	0	0	0	0	1	0
SAMEA104280123_H_MX_2003	0	0	1	0	1	0	0	0	0	0	0	1	0	0	0	0	0	0	0	0	0	0	1	1	0	0	0	0	0	0	0	0	0	0
SAMN05596088_UNK_US_UNK	0	0	0	0	0	0	0	0	0	0	0	1	0	0	0	1	0	0	0	0	1	1	0	0	0	0	0	0	0	0	0	0	0	0
SAMN05596087_UNK_US_UNK	0	0	0	0	0	0	0	0	0	0	0	0	0	0	0	1	0	0	0	0	1	1	0	0	0	0	0	0	0	0	0	0	0	0
SAMN15738188_A_MX_UNK	0	0	0	1	1	0	0	0	0	0	0	0	0	0	0	0	0	0	0	0	0	0	0	0	0	0	0	0	0	0	0	0	0	0
SAMN06925969_H_US_2017	0	0	1	1	1	0	0	0	0	0	0	0	0	0	0	0	0	0	0	0	1	1	0	0	0	0	0	0	0	0	0	0	0	0
SAMN06368969_H_US_2016	0	0	0	1	0	0	0	0	0	0	0	0	0	0	0	1	0	0	0	0	1	1	0	0	0	0	0	0	0	0	0	0	0	0
SAMN11581155_F_MX_2004	0	0	0	0	0	0	0	0	0	0	0	0	0	0	1	1	0	0	0	0	1	1	0	0	0	0	0	0	0	0	0	0	0	0
SAMEA104280443_L_MX_2004	1	1	0	1	0	0	0	0	0	0	0	0	0	0	0	1	0	0	0	0	1	1	0	0	0	0	0	0	0	0	0	0	0	0
SAMN11803898_L_MX_2004	0	0	1	1	0	0	0	0	0	0	0	0	1	0	1	0	0	0	0	0	0	0	0	0	0	0	0	0	0	0	0	0	0	0
SAMEA104280139_H_MX_2004	0	0	1	1	0	0	0	0	0	0	0	0	1	0	1	0	0	0	0	0	0	0	0	0	0	0	0	0	0	0	0	0	0	0
SAMN11806968_UNK_MX_2004	0	0	1	1	0	0	0	0	0	0	0	0	1	0	1	1	0	0	0	0	1	1	0	0	0	0	0	0	0	0	0	0	0	0
SAMN11806976_F_MX_2004	0	0	1	1	0	0	0	0	0	0	0	1	1	0	1	0	0	0	0	0	0	0	0	0	0	0	0	0	0	0	0	0	0	0
SAMN10076455_F_MX_2004	0	0	1	1	0	0	0	0	0	0	0	1	1	0	1	0	0	0	0	0	0	0	0	0	0	0	0	0	0	0	0	0	0	0
SAMEA104279916_L_MX_2004	0	0	1	1	0	0	0	0	0	0	0	1	1	0	1	0	0	0	0	0	0	0	0	0	0	0	0	0	0	0	0	0	0	0
SAMN08865452_UNK_US_UNK	0	0	1	1	0	0	0	0	0	0	0	0	1	1	1	0	1	1	0	0	0	0	0	0	0	0	0	0	0	0	0	0	0	0
SAMN07258826_UNK_US_UNK	0	0	1	0	0	0	0	0	0	0	0	0	1	1	0	0	0	0	0	0	0	0	0	0	0	0	0	0	0	0	0	0	0	0
SAMN20181423_H_CA_2015	0	0	1	0	1	0	0	0	0	0	0	0	1	0	0	0	0	0	0	0	0	0	0	0	0	0	0	0	0	0	0	0	0	0
SAMN20181482_H_CA_2016	0	0	1	0	0	0	0	0	0	0	0	1	1	1	0	0	1	1	0	0	0	0	0	0	0	0	0	0	0	0	0	0	0	0
SAMN20181389_H_CA_2014	0	0	0	1	1	0	0	0	0	0	0	1	1	1	0	0	0	0	0	0	0	0	0	0	0	0	0	0	1	0	0	0	0	0
SAMN20181387_H_CA_2014	0	0	1	1	1	0	0	0	0	0	0	0	1	1	0	0	0	0	0	0	0	0	0	0	0	0	0	0	0	0	0	0	0	0
SAMEA104280932_H_MX_2005	0	0	1	1	0	0	0	0	0	0	0	1	1	1	1	0	0	0	0	0	0	0	0	0	0	0	1	1	0	0	0	0	0	0
SAMN03795193_H_MX_2011	0	0	1	0	0	0	0	0	0	0	0	0	1	1	0	0	0	0	0	0	0	0	0	0	0	0	0	0	0	1	1	0	0	0
SAMN09213256_UNK_US_UNK	0	0	1	0	0	0	0	0	0	0	0	0	1	0	1	0	0	0	0	0	0	0	0	0	0	0	0	0	0	0	0	0	0	0
SAMN18350919_H_CA_2018	0	0	1	0	0	0	0	0	0	0	0	0	1	1	0	0	0	0	0	0	0	0	0	0	0	0	0	0	0	0	0	0	0	0
SAMN08472130_UNK_US_UNK	0	0	0	0	0	0	0	0	0	0	0	0	1	1	1	0	0	0	0	0	0	0	0	0	0	0	0	0	0	0	0	0	0	0
SAMN27110626_E_MX_2021	1	0	0	1	0	0	0	0	0	0	0	0	1	0	1	0	0	0	0	0	0	0	0	0	0	0	0	0	0	0	0	0	0	0
SMG-19-1626_UNK_UK_UNK	0	0	1	1	0	0	0	0	0	0	0	1	1	0	1	0	0	0	0	0	0	0	0	0	0	0	0	0	0	0	0	0	0	0
SMG-19-1624_UNK_UK_UNK	0	0	1	1	0	0	0	0	0	0	0	1	1	0	1	0	0	0	0	0	0	0	0	0	0	0	0	0	0	0	0	0	0	0
SAMN11806972_L_MX_2004	0	0	1	0	0	0	0	0	0	0	0	0	1	1	1	0	0	0	0	0	0	0	0	0	0	0	0	0	0	0	0	0	0	0
SAMEA5867066_L_MX_2003	0	0	1	0	0	0	0	0	0	0	0	0	1	1	1	0	0	0	0	0	0	0	0	0	0	0	0	0	0	0	0	0	0	0
SAMN09388826_H_UK_2016	0	0	0	1	0	0	0	0	0	0	0	0	1	1	1	0	0	0	0	0	0	0	0	0	0	0	0	0	0	0	0	0	0	0
SAMN02843813_E_MX_2005	0	0	1	0	0	0	0	0	0	0	0	0	1	1	0	0	0	0	0	0	0	0	0	0	0	0	0	0	0	0	0	0	0	0
SAMN16248706_H_CA_2009	1	0	1	0	1	0	0	0	0	0	0	0	1	0	0	0	0	0	0	0	0	0	0	0	0	0	0	0	0	0	0	0	0	0
SAMN06030001_H_CA_UNK	1	0	1	0	1	0	0	0	0	0	0	0	1	0	0	0	0	0	0	0	0	0	0	0	0	0	0	0	0	0	0	0	0	0
SAMN20181544_H_CA_2017	0	0	1	0	0	0	0	0	0	0	0	1	1	0	1	0	0	0	0	0	0	0	0	0	0	0	0	0	0	0	0	0	0	0
SAMN08104946_H_US_2017	0	0	1	0	0	0	0	0	0	0	0	0	1	0	1	0	0	0	0	0	0	0	0	0	0	0	0	0	0	0	0	0	0	0
SAMN05596256_UNK_US_UNK	0	0	1	1	0	0	0	0	0	0	0	0	1	0	1	0	0	0	0	0	0	0	0	0	0	0	0	0	0	0	0	0	0	0
SAMN06457912_UNK_US_UNK	0	0	1	1	0	0	0	0	0	0	0	0	1	0	0	0	0	0	0	0	0	0	0	0	0	0	0	0	0	0	0	0	0	0
SAMN05907722_H_US_2014	0	0	1	1	0	0	0	0	0	0	0	0	1	0	0	0	0	0	0	0	0	0	0	0	0	0	0	0	0	0	0	0	0	0
SAMN05596124_UNK_US_UNK	0	0	1	1	0	0	0	0	0	0	0	0	1	1	0	0	0	0	0	0	0	0	0	0	0	0	0	0	0	0	0	0	0	0
SAMN20181504_H_CA_2016	0	0	1	1	0	0	0	0	0	0	0	0	1	1	0	0	0	0	0	0	0	0	0	0	0	0	0	0	0	0	0	0	0	0
SAMN18350908_H_CA_2018	0	0	1	1	0	0	0	0	0	0	0	0	1	1	0	0	0	0	0	0	0	0	0	0	0	0	0	0	0	0	0	0	0	0
SAMN18314377_H_CA_2018	0	0	1	1	0	0	0	0	0	0	0	0	1	1	0	0	0	0	0	0	0	0	0	0	0	0	0	0	0	0	0	0	0	0
SAMEA104280938_L_MX_2003	0	0	0	0	0	0	0	0	0	0	0	1	1	1	1	0	0	0	0	0	0	0	0	0	0	0	0	0	0	0	0	0	0	0
SAMEA104280918_H_MX_2003	0	0	0	0	0	0	0	0	0	0	0	1	1	1	1	0	0	0	0	0	0	0	0	0	0	0	0	0	0	0	0	0	0	0
SAMEA104280084_H_MX_2003	0	0	0	0	0	0	0	0	0	0	0	1	1	1	1	0	0	0	0	0	0	0	0	0	0	0	0	0	0	0	0	0	0	0
SAMN02368963_H_US_2007	0	0	0	0	0	0	0	0	0	0	0	1	1	1	1	0	0	0	0	0	0	0	0	0	0	0	0	0	0	0	0	0	0	0
SAMEA7112700_P_MX_2003	0	0	0	1	0	1	0	0	0	0	0	0	1	1	1	0	0	0	0	0	0	0	0	0	0	0	0	0	0	0	0	0	0	0
SAMEA104280107_H_MX_2003	0	0	0	0	0	0	0	0	0	0	0	1	1	1	1	0	0	0	0	0	0	0	0	0	1	1	0	0	0	0	0	0	0	0
SAMN27058402_NE_MX_2020	0	0	0	0	0	0	0	0	0	0	0	1	0	0	1	0	0	0	1	0	0	0	0	0	0	0	0	0	0	0	0	0	0	0
SAMN12364798_UNK_US_UNK	0	0	0	0	0	0	0	0	0	0	0	0	1	0	0	0	0	0	1	0	0	0	0	0	0	0	0	0	0	0	0	0	0	0
SAMN10715264_H_US_2010	0	0	0	0	0	0	0	0	0	0	0	0	1	1	0	0	0	0	1	0	0	0	0	0	0	0	0	0	0	0	0	0	0	0
SAMN04394891_H_US_2010	0	0	0	0	0	0	0	0	0	0	0	0	1	1	1	0	0	0	1	0	0	0	0	0	0	0	0	0	0	0	0	0	0	0
SAMN11309560_H_US_2017	0	0	0	0	0	0	0	0	0	0	0	0	1	1	1	0	0	0	1	0	0	0	0	0	0	0	0	0	0	0	0	0	0	0
SAMN08054986_H_US_UNK	0	0	0	0	0	0	0	0	0	0	0	0	1	1	1	0	0	0	1	0	0	0	0	0	0	0	0	0	0	0	0	0	0	0
SAMN10975460_H_US_2010	0	0	1	0	0	0	0	0	0	0	0	0	1	0	0	0	0	0	0	0	0	0	0	0	0	0	0	0	0	0	0	0	0	0
SAMN12205280_UNK_US_UNK	0	0	0	1	1	1	0	0	0	0	0	0	1	1	0	0	0	0	0	0	0	0	0	0	0	0	0	0	0	0	0	0	0	0
SAMN09283748_UNK_US_UNK	0	0	0	1	1	1	0	0	0	0	0	0	1	0	0	0	0	0	0	0	0	0	0	0	0	0	0	0	1	0	0	0	0	0
SAMN08412589_H_US_2015	0	0	0	1	0	0	0	0	0	0	0	1	1	1	0	0	0	0	0	1	0	0	0	0	0	0	0	0	0	0	0	0	0	0
SAMN07830924_UNK_US_UNK	0	0	0	1	0	0	0	0	0	0	0	0	1	0	0	0	0	0	0	0	0	0	0	0	0	0	0	0	0	0	0	0	0	0
SAMN11808362_UNK_US_UNK	0	0	1	1	0	0	0	0	0	0	0	0	1	1	0	0	0	0	0	0	0	0	0	0	0	0	0	0	0	0	0	0	0	0
SAMN07419599_UNK_US_UNK	0	0	1	1	0	0	0	0	0	0	0	0	1	0	0	0	0	0	0	0	0	0	0	0	0	0	0	0	0	0	0	0	0	0
SAMN11939925_UNK_US_UNK	0	0	1	1	0	0	0	0	0	0	0	0	1	1	0	0	0	0	0	0	1	1	0	0	0	0	0	0	0	0	0	0	0	0
SAMN11391575_UNK_US_UNK	0	0	1	1	0	0	0	0	0	0	0	0	1	1	0	0	0	0	0	0	0	0	0	0	0	0	0	0	0	0	0	0	0	0
SAMN07998287_UNK_US_UNK	0	0	1	1	0	0	0	0	0	0	0	0	1	1	0	0	0	0	0	0	0	0	0	0	0	0	0	0	0	0	0	0	0	0
SAMN02911984_H_US_2012	0	0	0	0	0	0	0	0	0	0	0	1	1	1	0	0	0	0	0	0	0	0	0	0	0	0	0	0	0	0	0	0	0	0
SAMN09381875_UNK_US_UNK	0	0	0	1	1	0	0	0	0	0	0	0	1	0	0	0	0	0	0	0	0	0	0	0	0	0	0	0	0	0	0	0	0	0
SAMN27110635_E_MX_2021	0	0	0	0	0	0	0	0	0	0	0	0	1	1	0	0	0	0	0	0	0	0	0	0	0	0	0	0	0	0	0	0	0	0
SAMN06099712_H_US_2016	0	0	0	0	0	0	0	0	0	0	0	0	1	0	0	0	0	0	0	0	0	0	0	0	0	0	0	0	0	0	0	0	0	0
SAMN07159154_H_US_2017	0	0	1	0	0	0	0	1	0	0	0	0	1	1	1	0	0	0	0	0	0	0	0	0	0	0	0	0	0	0	0	0	0	0
SAMN04526241_H_US_2015	0	0	1	0	0	0	0	1	0	0	0	0	1	1	0	0	0	0	0	0	0	0	0	0	0	0	0	0	0	0	0	0	0	0
SAMN04526240_H_US_2015	0	0	1	0	0	0	0	1	0	0	0	0	1	1	0	0	0	0	0	0	0	0	0	0	0	0	0	0	0	0	0	0	0	0
SAMN04526239_H_US_2015	0	0	1	0	0	0	0	1	0	0	0	0	1	1	0	0	0	0	0	0	0	0	0	0	0	0	0	0	0	0	0	0	0	0
SAMN16551987_L_US_2020	0	0	0	0	0	0	0	0	0	0	0	0	1	1	0	0	0	0	0	0	0	0	0	0	0	0	0	0	0	0	0	0	0	0
SAMN23213223_L_US_2021	0	0	0	0	0	0	0	0	0	0	0	0	1	1	0	0	0	0	0	0	0	0	0	0	0	0	0	0	0	0	0	0	0	0
SAMN14125598_L_US_2019	0	0	0	0	0	0	0	0	0	0	0	0	1	0	0	0	0	0	0	0	0	0	0	0	0	0	0	0	0	0	0	0	0	0
SAMN05596705_UNK_US_UNK	0	0	0	0	0	0	0	0	0	0	0	0	1	1	0	0	0	0	0	0	0	0	0	0	0	0	0	0	0	0	0	0	0	0
SAMN20181555_H_CA_2017	0	0	0	1	0	1	0	0	0	0	0	0	1	1	0	0	0	0	0	0	0	0	0	0	0	0	0	0	0	0	0	0	0	0
SAMN13981981_E_MX_2019	0	0	0	0	0	0	0	0	0	0	0	0	1	1	0	0	0	0	0	0	0	0	0	0	0	0	0	0	0	0	0	0	0	0
SAMN09479056_UNK_US_UNK	0	0	0	0	0	0	0	0	0	0	0	0	1	1	0	0	0	0	0	0	0	0	0	0	0	0	0	0	0	0	0	0	0	0
SAMN08567745_H_US_2017	0	0	0	0	0	0	0	0	0	0	0	0	1	1	0	0	0	0	0	0	0	0	0	0	0	0	0	0	0	0	0	0	0	0
SAMN10734131_H_US_2012	0	0	1	0	0	0	0	0	0	0	0	0	1	1	0	0	0	0	0	0	0	0	0	0	0	0	0	0	0	0	0	0	0	0
SAMN04394819_H_US_2012	0	0	1	0	0	0	0	0	0	0	0	0	1	0	0	0	0	0	0	0	0	0	0	0	0	0	0	0	0	0	0	0	0	0
SAMN14007870_E_MX_2019	0	0	1	0	0	0	0	0	0	0	0	0	1	0	0	0	0	0	0	0	0	0	0	0	0	0	0	0	0	0	0	0	0	0
SAMN14007859_E_MX_2019	0	0	1	0	0	0	0	0	0	0	0	0	1	0	0	0	0	0	0	0	0	0	0	0	0	0	0	0	0	0	0	0	0	0
SAMN27110705_E_MX_2021	0	0	1	0	0	0	0	0	0	0	0	0	1	0	0	0	0	0	0	0	0	0	0	0	0	0	0	0	0	0	0	0	0	0
SAMN27110657_E_MX_2021	0	0	1	0	0	0	0	0	0	0	0	0	1	0	0	0	0	0	0	0	0	0	0	0	0	0	0	0	0	0	0	0	0	0
SAMN07260218_UNK_US_UNK	0	0	1	0	0	0	0	0	0	0	0	0	1	0	0	0	0	0	0	0	0	0	0	0	0	0	0	0	0	0	0	0	0	0
SRR6879627_H_US_2018	0	0	1	0	0	0	0	0	0	0	0	0	1	0	0	0	0	0	0	0	0	0	0	0	0	0	0	0	0	0	0	0	0	0
SAMN08773243_H_US_2018	0	0	1	0	0	0	0	0	0	0	0	0	1	0	0	0	0	0	0	0	0	0	0	0	0	0	0	0	0	0	0	0	0	0
SAMN20427104_UNK_US_2021	0	0	0	1	0	0	0	0	0	0	0	1	1	0	0	0	0	0	0	0	0	0	0	0	0	0	0	0	0	0	0	0	0	0
SAMN10058523_H_UK_2018	0	0	1	0	0	0	0	0	0	0	0	0	1	0	0	0	0	0	0	0	0	0	0	0	0	0	0	0	0	0	0	0	0	0
SAMN07258306_H_US_2017	0	0	1	0	0	0	0	0	0	0	0	0	1	0	0	0	0	0	0	0	0	0	0	0	0	0	0	0	0	0	0	0	0	0
SAMN14008526_E_MX_2019	0	0	1	1	0	0	0	0	0	0	0	0	1	0	0	0	0	0	0	0	0	0	0	0	0	0	0	0	0	0	0	0	0	0
SAMN14008532_E_MX_2019	0	0	1	1	0	0	0	0	0	0	0	0	1	0	0	0	0	0	0	0	0	0	0	0	0	0	0	0	0	0	0	0	0	0
SAMN14008529_E_MX_2019	0	0	1	1	0	0	0	0	0	0	0	0	1	0	0	0	0	0	0	0	0	0	0	0	0	0	0	0	0	0	0	0	0	0
SAMN14008536_E_MX_2019	0	0	1	1	0	0	0	0	0	0	0	0	1	0	0	0	0	0	0	0	0	0	0	0	0	0	0	0	0	0	0	0	0	0
SAMN14008521_E_MX_2019	0	0	1	1	0	0	0	0	0	0	0	0	1	0	0	0	0	0	0	0	0	0	0	0	0	0	0	0	0	0	0	0	0	0
SAMN14008522_E_MX_2019	0	0	1	1	0	0	0	0	0	0	0	0	1	0	0	0	0	0	0	0	0	0	0	0	0	0	0	0	0	0	0	0	0	0
SAMN14008530_E_MX_2019	0	0	1	1	0	0	0	0	0	0	0	0	1	0	0	0	0	0	0	0	0	0	0	0	0	0	0	0	0	0	0	0	0	0
SAMN14008510_E_MX_2019	0	0	0	1	0	0	0	0	0	0	0	0	1	0	0	0	0	0	0	0	0	0	0	0	0	0	0	0	0	0	0	0	0	0
SAMEA104280068_H_MX_2002	0	0	1	0	0	0	0	0	0	0	0	0	1	1	1	0	0	0	0	0	0	0	0	0	0	0	0	0	0	0	0	0	0	0
SAMN10076456_L_MX_2004	0	0	0	0	0	0	0	0	0	0	0	0	1	0	0	0	0	0	0	0	0	0	0	0	0	0	0	0	0	0	0	0	0	0
SAMEA6514417_L_MX_2004	0	0	0	0	1	0	0	0	0	0	0	0	1	0	0	0	0	0	0	0	0	0	0	0	0	0	0	0	0	0	0	0	0	0
SAMN12392219_UNK_US_UNK	0	0	0	1	0	0	0	1	0	0	0	0	1	0	0	0	0	0	1	0	0	0	0	0	0	0	0	0	0	0	0	0	0	0
SAMN07647615_UNK_US_UNK	0	0	0	1	0	0	0	0	1	0	0	0	1	0	0	0	0	0	0	0	0	0	0	0	0	0	0	0	0	0	0	0	0	0
SAMN16248710_H_CA_2010	0	0	0	1	1	0	0	0	0	0	0	0	1	0	0	0	0	0	0	0	0	0	0	0	0	0	0	0	0	0	0	0	0	0
SAMN08898437_UNK_US_UNK	0	0	0	1	1	0	0	0	1	0	0	0	1	0	0	0	0	0	0	0	0	0	0	0	0	0	0	0	0	1	1	0	0	0
SAMN09396828_H_UK_2017	0	0	0	1	1	0	0	0	1	0	0	0	1	0	0	0	0	0	0	0	0	0	0	0	0	0	0	0	0	0	0	0	0	0
SAMN06927756_UNK_US_UNK	0	0	0	1	1	0	0	0	1	0	0	0	1	0	0	0	0	0	0	0	0	0	0	0	0	0	0	0	0	0	0	0	0	0
SAMN08981725_UNK_US_UNK	0	0	0	1	1	0	0	0	1	0	0	0	1	0	0	0	0	0	0	0	0	0	0	0	0	0	0	0	0	0	0	0	0	0
SAMN09604470_UNK_US_UNK	0	0	0	1	1	0	0	0	1	0	0	0	1	0	0	0	0	0	0	0	0	0	0	0	0	0	0	0	0	0	0	0	0	0
SAMN05525302_UNK_US_UNK	0	0	0	1	1	0	0	0	1	0	0	0	1	0	0	0	0	0	0	0	0	0	0	0	0	0	0	0	0	0	0	0	0	0
SAMN10715260_H_US_2011	0	0	0	1	1	0	0	1	1	0	0	0	1	1	1	0	0	0	0	0	0	0	0	0	0	0	0	0	0	0	0	0	0	0
SAMN04394917_H_US_2011	0	0	0	1	1	0	0	1	1	0	0	0	1	1	1	0	0	0	0	0	0	0	0	0	0	0	0	0	0	0	0	0	0	0
SAMN04394774_H_US_2011	0	0	0	1	1	0	0	1	1	0	0	0	1	0	1	0	0	0	0	0	0	0	0	0	0	0	0	0	0	0	0	0	0	0
SAMN06677648_H_US_2017	0	0	1	0	0	0	0	0	0	0	0	1	1	1	1	0	0	0	0	0	0	0	0	0	0	0	0	0	1	0	0	0	0	0
SAMEA7114277_H_MX_2004	0	0	1	0	0	0	0	0	0	0	0	0	1	1	1	0	0	0	0	0	0	0	0	0	0	0	0	0	0	0	0	0	0	0
SAMEA104279715_H_MX_2003	0	0	1	0	0	0	0	0	0	0	0	0	1	1	1	0	0	0	0	0	0	0	0	0	0	0	0	0	0	0	0	0	0	0
SAMEA104280572_H_MX_2002	0	0	1	0	0	0	0	0	0	0	0	0	1	1	1	0	0	0	0	0	0	0	0	0	0	0	0	0	0	0	0	0	0	0
SAMEA104280118_H_MX_2003	0	0	1	0	0	0	0	0	0	0	0	0	1	1	1	0	0	0	0	0	0	0	0	0	0	0	0	0	0	0	0	0	0	0
SAMEA7113755_H_MX_2003	0	0	1	0	0	0	0	0	0	0	0	0	1	1	1	0	0	0	0	0	0	0	0	0	0	0	0	0	0	0	0	0	0	0
SAMEA104280052_H_MX_2003	0	0	1	0	0	0	0	0	0	0	0	0	1	1	1	0	0	0	0	0	0	0	0	0	0	0	0	0	0	0	0	0	0	0
SAMEA104280480_H_MX_2005	0	0	1	0	0	0	0	0	0	0	0	0	1	1	1	0	0	0	0	0	0	0	0	0	0	0	0	0	0	0	0	0	0	0
SAMN16248691_H_CA_2008	0	0	1	1	0	0	0	0	0	0	0	0	1	0	1	0	0	0	0	0	0	0	0	0	0	0	0	0	0	0	0	0	0	0
SAMN08163899_H_US_2014	0	0	0	1	1	0	0	0	0	0	0	0	1	0	1	0	0	0	0	0	0	0	0	0	0	0	0	0	0	0	0	0	0	0
SAMN02368952_H_US_2007	0	0	0	1	1	0	0	0	0	0	0	1	1	0	1	1	0	0	0	0	1	1	0	0	0	0	0	0	0	0	0	0	0	0
SAMEA104280473_H_MX_2003	0	1	0	1	0	0	1	0	0	0	0	0	1	1	1	0	0	0	0	0	0	0	0	0	0	0	0	0	0	0	0	0	0	0
SAMEA6514427_L_MX_2003	0	0	1	1	0	0	0	0	0	0	0	0	1	1	0	0	0	0	0	0	0	0	0	0	0	0	0	0	0	0	0	0	0	0
SAMEA104280578_L_MX_2003	0	0	1	1	0	0	0	0	0	0	0	0	1	1	1	0	0	0	0	0	0	0	0	0	0	0	0	0	0	0	0	0	0	0
SAMEA104280105_H_MX_2004	0	0	1	0	0	0	0	0	0	0	0	0	1	1	1	0	0	0	0	0	0	0	0	0	0	0	0	0	0	0	0	0	0	0
SAMEA104279739_H_MX_2004	0	0	1	0	0	0	0	0	0	0	0	0	1	1	1	0	0	0	0	0	0	0	0	0	0	0	0	0	0	0	0	0	0	0
SAMEA5867114_H_MX_2002	0	0	1	0	0	0	0	0	0	0	0	0	0	1	1	0	0	0	0	0	0	0	0	0	0	0	0	0	0	0	0	0	0	0
SAMEA104280941_H_MX_2003	0	0	1	0	0	0	0	0	0	0	0	0	1	1	1	0	0	0	0	0	0	0	0	0	0	0	0	0	0	0	0	0	0	0
SAMEA6514399_H_MX_2004	0	0	1	1	0	0	0	0	0	0	0	0	1	0	1	0	0	0	0	0	0	0	0	0	0	0	0	0	0	0	0	0	0	0
SAMEA104279699_H_MX_2003	0	0	1	0	0	0	0	0	0	0	0	1	1	1	1	0	0	0	0	0	0	0	0	0	0	0	0	0	0	0	0	0	0	0
SAMN17949861_H_CA_2008	0	0	1	1	0	0	0	0	0	0	0	0	1	0	1	0	0	0	0	0	0	0	0	0	0	0	0	0	0	0	0	0	0	0
SAMN03653812_H_MX_2005	0	0	1	1	0	0	0	0	0	0	0	0	1	0	1	0	0	0	1	0	0	0	0	0	0	0	0	0	0	0	0	0	0	0
SAMN07625251_UNK_US_UNK	0	0	0	1	0	0	0	0	0	0	0	0	1	0	1	0	0	0	1	0	0	0	0	0	0	0	0	0	0	0	0	0	0	0
SAMN07141734_L_US_2017	0	0	0	1	0	0	0	0	0	0	0	0	1	0	1	0	0	0	1	0	0	0	0	0	0	0	0	0	0	0	0	0	0	0
SAMEA104279921_H_UK_2004	0	0	0	0	0	0	0	0	0	0	0	0	1	1	1	0	0	0	0	0	0	0	0	0	0	0	0	0	0	0	0	0	0	0
SAMN09294231_UNK_US_UNK	0	0	1	0	0	0	0	0	0	0	0	0	1	1	1	0	0	0	1	0	0	0	0	0	0	0	0	0	0	0	0	0	0	0
SAMEA104280054_H_MX_2004	0	0	1	0	0	0	0	0	0	0	0	0	1	1	1	0	0	0	0	0	0	0	0	0	0	0	0	0	0	0	0	0	0	0
SAMN10076457_H_MX_2007	0	0	1	0	0	0	0	0	0	0	0	0	1	0	1	0	0	0	0	0	0	0	0	0	0	0	0	0	0	0	0	0	0	0
SAMN19006541_H_CA_2018	0	0	1	0	0	0	0	0	0	0	0	0	1	0	1	0	0	0	0	0	0	0	0	0	0	0	0	0	0	0	0	0	0	0
SAMEA5867052_H_MX_2004	0	0	1	0	0	0	0	0	0	0	0	0	1	0	1	0	0	0	0	0	0	0	0	0	0	0	0	0	0	0	0	0	0	0
SAMEA104279675_H_MX_2004	0	0	1	0	0	0	0	0	0	0	0	0	1	0	1	0	0	0	0	0	0	0	0	0	0	0	0	0	0	0	0	0	0	0
SAMEA6514405_H_MX_2005	0	0	1	1	0	0	0	0	0	0	0	0	1	0	1	0	0	0	0	0	0	0	0	0	0	0	0	0	0	0	0	0	0	0
SAMN10715267_H_US_2010	0	0	1	0	0	0	0	0	0	0	0	0	1	0	1	0	0	0	0	0	0	0	0	0	0	0	0	0	0	0	0	0	0	0
SAMN07688336_UNK_US_UNK	0	0	0	1	0	0	0	0	0	0	0	0	1	0	1	0	0	0	0	0	0	0	0	0	0	0	0	0	0	0	0	0	0	0
SAMN18618518_H_AU_2017	0	0	1	0	0	0	0	0	0	0	0	0	1	0	1	0	0	0	0	0	0	0	0	0	0	0	0	0	0	0	0	0	0	0
SAMN08784402_H_US_2018	0	0	1	1	0	0	0	0	0	0	0	0	1	0	1	0	0	0	0	0	0	0	0	0	0	0	0	0	0	0	0	0	0	0
SAMEA4886686_H_MW_2004_ST313	0	0	0	0	1	0	0	0	0	1	0	0	0	0	0	1	0	0	0	0	0	0	0	0	0	0	0	0	0	0	0	0	0	0
SAMN03795199_H_MX_2000_ST19	0	0	0	0	0	0	0	0	0	1	0	0	0	0	0	0	0	0	0	0	0	0	0	0	0	0	0	0	0	0	0	0	0	0

## Sheet: Time-Tree_Nodes
NodeLabel	NodeId	Outgroup	Des1	Des2	RelTime	StdErr(RelTime)	Rate	DivTime	Elapsed (days)	CI_Lower	CI_Upper	SampleTime	Data Coverage
23-5-18-8100480-M UNK UK 2018/1-6176	1	no					1.27547		1461			2018-01-01
273525 F UK 2016/1-6176	2	no					1.1536		2192			2016-01-01
MS160098 H UK 2016/1-6176	3	no					0.806794		2192			2016-01-01
reference/1-6176	4	yes					1		27029			1948-01-01
SAMEA104138353 H DK 2011/1-6176	5	no					2.38115		4018			2011-01-01
SAMEA104138383 H DK 2009/1-6176	6	no					0.632553		4748			2009-01-01
SAMEA104279675 H MX 2004/1-6176	7	no					1.36579		6575			2004-01-01
SAMEA104279699 H MX 2003/1-6176	8	no					1.1959		6940			2003-01-01
SAMEA104279715 H MX 2003/1-6176	9	no					1.47001		6940			2003-01-01
SAMEA104279739 H MX 2004/1-6176	10	no					1.38997		6575			2004-01-01
SAMEA104279747 H DK 2002/1-6176	11	no					0.842889		7305			2002-01-01
SAMEA104279916 L MX 2004/1-6176	12	no					0.986956		6575			2004-01-01
SAMEA104279921 H UK 2004/1-6176	13	no					0.858707		6575			2004-01-01
SAMEA104280052 H MX 2003/1-6176	14	no					14.8989		6940			2003-01-01
SAMEA104280054 H MX 2004/1-6176	15	no					1.51565		6575			2004-01-01
SAMEA104280068 H MX 2002/1-6176	16	no					0.894332		7305			2002-01-01
SAMEA104280084 H MX 2003/1-6176	17	no					0.00174499		6940			2003-01-01
SAMEA104280105 H MX 2004/1-6176	18	no					2.69546		6575			2004-01-01
SAMEA104280107 H MX 2003/1-6176	19	no					0.959415		6940			2003-01-01
SAMEA104280118 H MX 2003/1-6176	20	no					0.695905		6940			2003-01-01
SAMEA104280123 H MX 2003/1-6176	21	no					2.37037		6940			2003-01-01
SAMEA104280139 H MX 2004/1-6176	22	no					0.73387		6575			2004-01-01
SAMEA104280443 L MX 2004/1-6176	23	no					1.99761		6575			2004-01-01
SAMEA104280473 H MX 2003/1-6176	24	no					0.457009		6940			2003-01-01
SAMEA104280564 H UK 2007/1-6176	25	no					0.973585		5479			2007-01-01
SAMEA104280572 H MX 2002/1-6176	26	no					3.15261		7305			2002-01-01
SAMEA104280578 L MX 2003/1-6176	27	no					3.4149		6940			2003-01-01
SAMEA104280632 H UK 2000/1-6176	28	no					0.858427		8036			2000-01-01
SAMEA104280657 H UK 2001/1-6176	29	no					2.78963		7670			2001-01-01
SAMEA104280918 H MX 2003/1-6176	30	no					6.07498		6940			2003-01-01
SAMEA104280932 H MX 2005/1-6176	31	no					0.509564		6209			2005-01-01
SAMEA104280938 L MX 2003/1-6176	32	no					0.749395		6940			2003-01-01
SAMEA104280941 H MX 2003/1-6176	33	no					1.06045		6940			2003-01-01
SAMEA104403886 H DK 2009/1-6176	34	no					1.91215		4748			2009-01-01
SAMEA4983944 H DK 2017/1-6176	35	no					1.87411		1826			2017-01-01
SAMEA5867052 H MX 2004/1-6176	36	no					1.36579		6575			2004-01-01
SAMEA5867066 L MX 2003/1-6176	37	no					0.933665		6940			2003-01-01
SAMEA5867114 H MX 2002/1-6176	38	no					0.572952		7305			2002-01-01
SAMEA6514117 H DK 2008/1-6176	39	no					0.752545		5114			2008-01-01
SAMEA6514399 H MX 2004/1-6176	40	no					2.3576		6575			2004-01-01
SAMEA6514405 H MX 2005/1-6176	41	no					2.46111		6209			2005-01-01
SAMEA6514417 L MX 2004/1-6176	42	no					0.00242331		6575			2004-01-01
SAMEA6514427 L MX 2003/1-6176	43	no					0.001308		6940			2003-01-01
SAMEA7112595 H UK 2003/1-6176	44	no					1.12262		6940			2003-01-01
SAMEA7112700 P MX 2003/1-6176	45	no					1.12451		6940			2003-01-01
SAMEA7113668 H NL 2009/1-6176	46	no					0.676487		4748			2009-01-01
SAMEA7113755 H MX 2003/1-6176	47	no					0.00213845		6940			2003-01-01
SAMEA7114277 H MX 2004/1-6176	48	no					1.51713		6575			2004-01-01
SAMEA7501049 H BE 2020/1-6176	49	no					0.986839		731			2020-01-01
SAMN01902273 L US 2006/1-6176	50	no					0.000151871		5844			2006-01-01
SAMN02345147 F IN 2011/1-6176	51	no					1.65528		4018			2011-01-01
SAMN02368952 H US 2007/1-6176	52	no					6.95682		5479			2007-01-01
SAMN02368963 H US 2007/1-6176	53	no					0.825712		5479			2007-01-01
SAMN02403362 L US 2006/1-6176	54	no					2.23082		5844			2006-01-01
SAMN02646843 L US 2003/1-6176	55	no					1.31105		6940			2003-01-01
SAMN02678482 F IN 2010/1-6176	56	no					1.12777		4383			2010-01-01
SAMN02699557 L US 2003/1-6176	57	no					1.08209		6940			2003-01-01
SAMN02843813 E MX 2005/1-6176	58	no					1.90964		6209			2005-01-01
SAMN02911984 H US 2012/1-6176	59	no					0.188151		3653			2012-01-01
SAMN03169175 H UK 2012/1-6176	60	no					0.782479		3653			2012-01-01
SAMN03291678 L US 2006/1-6176	61	no					7.20396		5844			2006-01-01
SAMN03465697 H UK 2014/1-6176	62	no					0.0422712		2922			2014-01-01
SAMN03465721 H UK 2014/1-6176	63	no					0.0432377		2922			2014-01-01
SAMN03466029 H UK 2014/1-6176	64	no					1.18172		2922			2014-01-01
SAMN03475790 H UK 2014/1-6176	65	no					0.00930045		2922			2014-01-01
SAMN03477487 UNK UK 2014/1-6176	66	no					2.16688		2922			2014-01-01
SAMN03477712 H UK 2014/1-6176	67	no					1.53303		2922			2014-01-01
SAMN03478232 H UK 2014/1-6176	68	no					37.8183		2922			2014-01-01
SAMN03478633 H UK 2014/1-6176	69	no					0.0434599		2922			2014-01-01
SAMN03479844 H UK 2015/1-6176	70	no					0.831003		2557			2015-01-01
SAMN03480329 H UK 2014/1-6176	71	no					1.59807		2922			2014-01-01
SAMN03653812 H MX 2005/1-6176	72	no					0.839357		6209			2005-01-01
SAMN03654434 F IN 2015/1-6176	73	no					1.6872		2557			2015-01-01
SAMN03795193 H MX 2011/1-6176	74	no					1.85653		4018			2011-01-01
SAMN04166361 L US 2015/1-6176	75	no					0.615498		2557			2015-01-01
SAMN04394774 H US 2011/1-6176	76	no					8.98395		4018			2011-01-01
SAMN04394819 H US 2012/1-6176	77	no					6.76158		3653			2012-01-01
SAMN04394891 H US 2010/1-6176	78	no					2.48283		4383			2010-01-01
SAMN04394917 H US 2011/1-6176	79	no					0.00509284		4018			2011-01-01
SAMN04526239 H US 2015/1-6176	80	no					1.3055		2557			2015-01-01
SAMN04526240 H US 2015/1-6176	81	no					5.22653		2557			2015-01-01
SAMN04526241 H US 2015/1-6176	82	no					1.30625		2557			2015-01-01
SAMN04576500 UNK UK 2015/1-6176	83	no					1.48597		2557			2015-01-01
SAMN04600446 H UK 2015/1-6176	84	no					1.9533		2557			2015-01-01
SAMN05907722 H US 2014/1-6176	85	no					1.03642		2922			2014-01-01
SAMN06099712 H US 2016/1-6176	86	no					1.04867		2192			2016-01-01
SAMN06368969 H US 2016/1-6176	87	no					1.27255		2192			2016-01-01
SAMN06481923 H US 2017/1-6176	88	no					1.19278		1826			2017-01-01
SAMN06677648 H US 2017/1-6176	89	no					2.06883		1826			2017-01-01
SAMN06925969 H US 2017/1-6176	90	no					0.33316		1826			2017-01-01
SAMN07141734 L US 2003/1-6176	91	no					14.8782		6940			2003-01-01
SAMN07155657 H UK 2017/1-6176	92	no					0.000302614		1826			2017-01-01
SAMN07159154 H US 2017/1-6176	93	no					1.28693		1826			2017-01-01
SAMN07258306 H US 2017/1-6176	94	no					0.941021		1826			2017-01-01
SAMN07690325 H UK 2015/1-6176	95	no					1.24373		2557			2015-01-01
SAMN07695344 H UK 2015/1-6176	96	no					1.09344		2557			2015-01-01
SAMN07714455 H UK 2015/1-6176	97	no					1.06121		2557			2015-01-01
SAMN08040232 L US 1999/1-6176	98	no					1.31117		8401			1999-01-01
SAMN08046701 A US 1988/1-6176	99	no					0.29552		12419			1988-01-01
SAMN08104946 H US 2017/1-6176	100	no					0.922801		1826			2017-01-01
SAMN08163899 H US 2014/1-6176	101	no					3.35793		2922			2014-01-01
SAMN08412403 H US 2014/1-6176	102	no					0.706139		2922			2014-01-01
SAMN08412589 H US 2015/1-6176	103	no					2.34851		2557			2015-01-01
SAMN08567745 H US 2017/1-6176	104	no					2.15847		1826			2017-01-01
SAMN08773243 H US 2018/1-6176	105	no					0.00982691		1461			2018-01-01
SAMN08784402 H US 2018/1-6176	106	no					1.99055		1461			2018-01-01
SAMN08996134 P US 1957/1-6176	107	no					3.47251		23741			1957-01-01
SAMN09009119 H UK 2018/1-6176	108	no					1.07719		1461			2018-01-01
SAMN09009175 H UK 2016/1-6176	109	no					0.914315		2192			2016-01-01
SAMN09204889 H UK 2016/1-6176	110	no					1.14044		2192			2016-01-01
SAMN09257879 H UK 2018/1-6176	111	no					1.29915		1461			2018-01-01
SAMN09388826 H UK 2016/1-6176	112	no					1.21814		2192			2016-01-01
SAMN09396828 H UK 2017/1-6176	113	no					1.96205		1826			2017-01-01
SAMN09445474 H UK 2016/1-6176	114	no					5.51721		2192			2016-01-01
SAMN09463603 H UK 2018/1-6176	115	no					0.000936686		1461			2018-01-01
SAMN09468131 H UK 2017/1-6176	116	no					1.23867		1826			2017-01-01
SAMN09504443 H UK 2017/1-6176	117	no					0.000652125		1826			2017-01-01
SAMN09516421 H UK 2018/1-6176	118	no					1.10178		1461			2018-01-01
SAMN09652061 H UK 2017/1-6176	119	no					0.56729		1826			2017-01-01
SAMN10058523 H UK 2018/1-6176	120	no					3.09076		1461			2018-01-01
SAMN10058699 H UK 2018/1-6176	121	no					0.954682		1461			2018-01-01
SAMN10076176 H UK 2018/1-6176	122	no					1.59138		1461			2018-01-01
SAMN10076455 F MX 2004/1-6176	123	no					2.95889		6575			2004-01-01
SAMN10076456 L MX 2004/1-6176	124	no					2.10874		6575			2004-01-01
SAMN10076457 H MX 2007/1-6176	125	no					2.54125		5479			2007-01-01
SAMN10080211 H UK 2018/1-6176	126	no					1.07567		1461			2018-01-01
SAMN10094178 H UK 2018/1-6176	127	no					1.07567		1461			2018-01-01
SAMN10140066 H UK 2018/1-6176	128	no					1.91422		1461			2018-01-01
SAMN10173917 H UK 2018/1-6176	129	no					0.651358		1461			2018-01-01
SAMN10715260 H US 2011/1-6176	130	no					4.43173		4018			2011-01-01
SAMN10715264 H US 2010/1-6176	131	no					2.47003		4383			2010-01-01
SAMN10715267 H US 2010/1-6176	132	no					1.49444		4383			2010-01-01
SAMN10734131 H US 2012/1-6176	133	no					0.00129425		3653			2012-01-01
SAMN10887387 H UK 2017/1-6176	134	no					9.10591		1826			2017-01-01
SAMN10887410 H UK 2017/1-6176	135	no					1.41805		1826			2017-01-01
SAMN10907354 H UK 2017/1-6176	136	no					1.23937		1826			2017-01-01
SAMN10975460 H US 2010/1-6176	137	no					1.12509		4383			2010-01-01
SAMN11043670 F UK 2016/1-6176	138	no					0.786616		2192			2016-01-01
SAMN11309560 H US 2017/1-6176	139	no					0.222682		1826			2017-01-01
SAMN11581155 F MX 2004/1-6176	140	no					4.09416		6575			2004-01-01
SAMN11644844 H UK 2019/1-6176	141	no					1.19728		1096			2019-01-01
SAMN11803898 L MX 2004/1-6176	142	no					0.489339		6575			2004-01-01
SAMN11806968 UNK MX 2004/1-6176	143	no					0.702678		6575			2004-01-01
SAMN11806972 L MX 2004/1-6176	144	no					0.900878		6575			2004-01-01
SAMN11806976 F MX 2004/1-6176	145	no					2.11017		6575			2004-01-01
SAMN12009574 H UK 2019/1-6176	146	no					0.862378		1096			2019-01-01
SAMN12324696 H UK 2019/1-6176	147	no					0.675248		1096			2019-01-01
SAMN12608815 L US 1999/1-6176	148	no					1.23937		8401			1999-01-01
SAMN12608830 P US 1999/1-6176	149	no					2.61331		8401			1999-01-01
SAMN13021912 H UK 2019/1-6176	150	no					1.01169		1096			2019-01-01
SAMN13379000 H UK 2019/1-6176	151	no					1.3347		1096			2019-01-01
SAMN13379043 H UK 2019/1-6176	152	no					1.19602		1096			2019-01-01
SAMN13379055 H UK 2019/1-6176	153	no					1.88715		1096			2019-01-01
SAMN13435427 H UK 2019/1-6176	154	no					1.44648		1096			2019-01-01
SAMN13502534 H UK 2019/1-6176	155	no					1.34902		1096			2019-01-01
SAMN13704663 H UK 2019/1-6176	156	no					1.06306		1096			2019-01-01
SAMN13869895 H UK 2020/1-6176	157	no					0.768219		731			2020-01-01
SAMN13981981 E MX 2019/1-6176	158	no					0.564835		1096			2019-01-01
SAMN14007859 E MX 2019/1-6176	159	no					0.00339637		1096			2019-01-01
SAMN14007870 E MX 2019/1-6176	160	no					5.91224		1096			2019-01-01
SAMN14008510 E MX 2019/1-6176	161	no					457.907		1096			2019-01-01
SAMN14008521 E MX 2019/1-6176	162	no					0.515547		1096			2019-01-01
SAMN14008522 E MX 2019/1-6176	163	no					916.013		1096			2019-01-01
SAMN14008526 E MX 2019/1-6176	164	no					0.00353775		1096			2019-01-01
SAMN14008529 E MX 2019/1-6176	165	no					0.0070755		1096			2019-01-01
SAMN14008530 E MX 2019/1-6176	166	no					0.523887		1096			2019-01-01
SAMN14008532 E MX 2019/1-6176	167	no					0.0070755		1096			2019-01-01
SAMN14008536 E MX 2019/1-6176	168	no					0.525789		1096			2019-01-01
SAMN14068083 H UK 2020/1-6176	169	no					0.57123		731			2020-01-01
SAMN14125598 L US 2019/1-6176	170	no					0.720546		1096			2019-01-01
SAMN14504698 L US 2002/1-6176	171	no					0.82523		7305			2002-01-01
SAMN14504748 L US 2002/1-6176	172	no					5.78622		7305			2002-01-01
SAMN14504752 L US 2002/1-6176	173	no					1.92707		7305			2002-01-01
SAMN14504755 L US 2002/1-6176	174	no					3.85581		7305			2002-01-01
SAMN14504773 L US 2003/1-6176	175	no					1.93724		6940			2003-01-01
SAMN16248691 H CA 2008/1-6176	176	no					2.7416		5114			2008-01-01
SAMN16248706 H CA 2009/1-6176	177	no					2.17026		4748			2009-01-01
SAMN16248710 H CA 2010/1-6176	178	no					1.10652		4383			2010-01-01
SAMN16399252 L US 2020/1-6176	179	no					0.289082		731			2020-01-01
SAMN16551987 L US 2020/1-6176	180	no					0.765992		731			2020-01-01
SAMN16747391 L US 2000/1-6176	181	no					2.26727		8036			2000-01-01
SAMN17034139 UNK US 2020/1-6176	182	no					0.206514		731			2020-01-01
SAMN17178358 H CA 2018/1-6176	183	no					1.2792		1461			2018-01-01
SAMN17384716 H UK 2021/1-6176	184	no					0.622109		365			2021-01-01
SAMN17727212 H CA 2011/1-6176	185	no					0.648898		4018			2011-01-01
SAMN17949861 H CA 2008/1-6176	186	no					9.12456		5114			2008-01-01
SAMN18072405 H CA 2017/1-6176	187	no					1.55984		1826			2017-01-01
SAMN18074103 H CA 2017/1-6176	188	no					1.59551		1826			2017-01-01
SAMN18148514 H CA 2017/1-6176	189	no					1395.36		1826			2017-01-01
SAMN18148521 H CA 2017/1-6176	190	no					1.60371		1826			2017-01-01
SAMN18292725 P TH 2019/1-6176	191	no					1.32787		1096			2019-01-01
SAMN18314377 H CA 2018/1-6176	192	no					0.00097303		1461			2018-01-01
SAMN18350908 H CA 2018/1-6176	193	no					4.23527		1461			2018-01-01
SAMN18350919 H CA 2018/1-6176	194	no					1.14306		1461			2018-01-01
SAMN18618518 H AU 2017/1-6176	195	no					1.66868		1826			2017-01-01
SAMN18619893 H AU 2018/1-6176	196	no					0.71988		1461			2018-01-01
SAMN19006541 H CA 2018/1-6176	197	no					2.30484		1461			2018-01-01
SAMN20181387 H CA 2014/1-6176	198	no					1.01316		2922			2014-01-01
SAMN20181389 H CA 2014/1-6176	199	no					2.64295		2922			2014-01-01
SAMN20181423 H CA 2015/1-6176	200	no					2.14777		2557			2015-01-01
SAMN20181482 H CA 2016/1-6176	201	no					2.40716		2192			2016-01-01
SAMN20181504 H CA 2016/1-6176	202	no					1.01608		2192			2016-01-01
SAMN20181544 H CA 2017/1-6176	203	no					0.999334		1826			2017-01-01
SAMN20181555 H CA 2017/1-6176	204	no					1.22165		1826			2017-01-01
SAMN20427104 UNK US 2021/1-6176	205	no					1.69649		365			2021-01-01
SAMN20606976 UNK UK 2018/1-6176	206	no					1.43968		1461			2018-01-01
SAMN20665971 H UK 2016/1-6176	207	no					1.58669		2192			2016-01-01
SAMN21925839 H UK 2021/1-6176	208	no					1.22451		365			2021-01-01
SAMN23213223 L US 2021/1-6176	209	no					1.56471		365			2021-01-01
SAMN25686172 A UK 2009/1-6176	210	no					2.88726		4748			2009-01-01
SAMN26659974 UNK US 2022/1-6176	211	no					0.606154		0			2022-01-01
SAMN27058402 E MX 2020/1-6176	212	no					1.9361		731			2020-01-01
SAMN27110626 E MX 2021/1-6176	213	no					2.28108		365			2021-01-01
SAMN27110635 E MX 2021/1-6176	214	no					1.3784		365			2021-01-01
SAMN27110657 E MX 2021/1-6176	215	no					2.50898		365			2021-01-01
SAMN27110705 E MX 2021/1-6176	216	no					0.722195		365			2021-01-01
SRR6879627 H US 2018/1-6176	217	no					8.8041		1461			2018-01-01
STM 69-67 F PT 1967/1-6176	218	no					3.19216		20089			1967-01-01
STM 80-65 F PT 1965/1-6176	219	no					1.65089		20819			1965-01-01
-	220	no	89	38	0.00453573	0.00316422	1.15647	1999-02-26	8345	1941-05-03	2001-11-15		100.00%
-	221	no	33	220	0.00453589	0.0031528	1.12359	1999-02-25	8346	1941-05-03	2001-11-15		100.00%
-	222	no	26	221	0.00453605	0.00311687	1.88209	1999-02-25	8346	1941-05-03	2001-11-14		100.00%
-	223	no	15	222	0.00453615	0.00310583	1.88017	1999-02-25	8346	1941-05-03	2001-11-14		100.00%
-	224	no	18	223	0.00453625	0.00309054	2.60671	1999-02-25	8346	1941-05-03	2001-11-14		100.00%
-	225	no	40	224	0.00453632	0.00308086	2.90195	1999-02-25	8346	1941-05-03	2001-11-13		100.00%
-	226	no	176	101	0.00372923	0.00254997	3.97117	2003-03-20	6862	1957-03-14	2007-07-20		100.00%
-	227	no	43	27	0.00391418	0.00268983	0.763595	2002-04-14	7202	1949-11-17	2002-12-28		100.00%
-	228	no	227	24	0.00412623	0.00284283	0.590737	2001-03-21	7591	1947-03-21	2002-12-11		100.00%
-	229	no	228	52	0.00412654	0.0028222	2.7996	2001-03-20	7592	1947-03-21	2002-12-11		100.00%
-	230	no	229	226	0.00430005	0.00291598	4.79574	2000-05-04	7912	1945-04-20	2002-11-17		100.00%
-	231	no	230	225	0.00453639	0.0030679	4.16389	1999-02-24	8347	1941-05-03	2001-11-13		100.00%
-	232	no	47	14	0.00385893	0.00261691	3.3315	2002-07-25	7100	1951-04-29	2002-12-31		100.00%
-	233	no	232	20	0.00400473	0.00271581	1.52263	2001-10-30	7368	1949-05-08	2002-12-23		100.00%
-	234	no	233	231	0.00453643	0.00306553	2.75627	1999-02-24	8347	1941-05-03	2001-11-13		100.00%
-	235	no	186	72	0.00414843	0.00288175	3.31685	2001-02-08	7632	1947-10-31	2004-09-26		100.00%
-	236	no	91	235	0.00444133	0.00302521	8.57505	1999-08-18	8172	1943-01-28	2002-10-24		100.00%
-	237	no	13	236	0.00451686	0.00306564	2.92346	1999-04-01	8311	1942-07-10	2002-10-08		100.00%
-	238	no	195	106	0.00128325	0.000921341	2.04741	2015-07-16	2361	1998-09-10	2016-11-19		100.00%
-	239	no	132	238	0.00270676	0.00192111	2.41372	2008-05-14	4980	1971-12-30	2009-12-06		100.00%
-	240	no	36	7	0.00357351	0.00260622	1.36579	2004-01-01	6575	1952-07-16	2004-01-01		100.00%
-	241	no	240	41	0.00416627	0.00302637	1.95741	2001-01-06	7665	1945-01-06	2003-11-08		100.00%
-	242	no	241	197	0.00433171	0.00302331	3.10757	2000-03-07	7970	1945-01-06	2003-10-04		100.00%
-	243	no	242	239	0.00438381	0.00300326	3.63148	1999-12-02	8066	1945-01-06	2003-09-21		100.00%
-	244	no	243	125	0.00438386	0.00297299	3.65065	1999-12-02	8066	1945-01-06	2003-09-20		100.00%
-	245	no	244	237	0.00451692	0.00305114	3.54564	1999-04-01	8311	1942-07-10	2002-10-08		100.00%
-	246	no	245	234	0.00465392	0.00313892	3.40897	1998-07-23	8563	1940-01-14	2001-10-23		100.00%
-	247	no	9	246	0.00465398	0.00312833	2.40188	1998-07-23	8563	1940-01-14	2001-10-23		100.00%
-	248	no	48	247	0.00485622	0.00324336	2.08402	1997-07-16	8935	1938-03-13	2001-09-10		100.00%
-	249	no	10	248	0.0048563	0.00322067	1.8363	1997-07-16	8935	1938-03-13	2001-09-09		100.00%
-	250	no	8	249	0.00485641	0.00321548	1.53133	1997-07-16	8935	1938-03-13	2001-09-09		100.00%
-	251	no	130	79	0.00222027	0.00144536	0.990966	2010-10-26	4085	1982-06-17	2011-01-01		100.00%
-	252	no	251	76	0.00238367	0.00154554	2.98375	2009-12-29	4386	1980-06-13	2010-12-20		100.00%
-	253	no	252	250	0.0060195	0.00383612	2.52092	1991-09-06	11075	1924-11-15	2000-08-14		100.00%
-	254	no	124	42	0.00365018	0.00245693	0.471529	2003-08-13	6716	1955-06-26	2003-12-31		100.00%
-	255	no	178	113	0.00340249	0.00221661	1.68371	2004-11-11	6260	1965-08-21	2009-05-29		100.00%
-	256	no	255	254	0.0057105	0.00372566	0.867651	1993-03-28	10506	1928-11-22	2002-06-17		100.00%
L4	257	no	256	253	0.00608373	0.00385458	1.5207	1991-05-10	11194	1924-06-05	2000-07-16		100.00%
-	258	no	160	159	0.000650359	0.000470187	1.32202	2018-09-22	1197	2009-09-16	2018-12-29		100.00%
-	259	no	216	215	0.000449219	0.000344281	1.34609	2019-09-27	827	2013-12-23	2020-10-10		100.00%
-	260	no	259	258	0.00285495	0.0019363	1.36127	2007-08-15	5253	1977-08-21	2015-11-14		100.00%
-	261	no	133	77	0.00212901	0.00142774	1.51194	2011-04-12	3917	1983-10-16	2011-12-25		100.00%
-	262	no	261	260	0.00309284	0.00203413	1.61632	2006-06-04	5690	1971-01-28	2011-03-29		100.00%
-	263	no	217	105	0.000813022	0.000555528	1.96866	2017-11-27	1496	2007-01-11	2017-12-31		100.00%
-	264	no	120	94	0.00116207	0.000829103	1.99471	2016-02-24	2138	2000-08-02	2016-12-16		100.00%
-	265	no	167	165	0.000621866	0.000583287	0.0070755	2018-11-14	1144	2008-08-08	2019-01-01		100.00%
-	266	no	164	265	0.00064817	0.000688399	0.00500313	2018-09-26	1193	2008-08-08	2018-12-30		100.00%
-	267	no	163	161	0.000595916	0.00045667	647.649	2019-01-01	1096	2009-12-26	2019-01-01		100.00%
-	268	no	267	168	0.000595916	0.00045667	144.819	2019-01-01	1096	2009-12-26	2019-01-01		100.00%
-	269	no	268	166	0.000595917	0.000456671	32.3825	2019-01-01	1096	2009-12-26	2019-01-01		100.00%
-	270	no	269	162	0.000595923	0.000456676	7.24094	2019-01-01	1096	2009-12-26	2019-01-01		100.00%
-	271	no	270	266	0.000685369	0.00052561	1.61912	2018-07-20	1261	2008-08-08	2018-12-25		100.00%
-	272	no	271	205	0.00278543	0.00198946	1.71297	2007-12-21	5125	1977-07-03	2016-02-12		100.00%
-	273	no	272	264	0.00278554	0.00190784	1.9352	2007-12-21	5125	1977-07-03	2014-12-13		100.00%
-	274	no	273	263	0.00286921	0.00188573	2.00016	2007-07-20	5279	1977-07-03	2014-09-27		100.00%
	275	no	274	262	0.00319302	0.00206371	2.05052	2005-12-01	5875	1970-05-13	2011-02-11		100.00%
-	276	no	275	16	0.00650951	0.00412266	1.45852	1989-03-19	11976	1919-07-23	2000-01-15		100.00%
L3	277	no	276	257	0.00650963	0.00407467	1.48928	1989-03-18	11977	1919-07-23	2000-01-07		100.00%
-	278	no	30	17	0.00387855	0.00246003	1.35841	2002-06-19	7136	1954-06-03	2002-12-30		100.00%
-	279	no	278	32	0.00507051	0.00320445	1.00895	1996-06-17	9329	1939-01-21	2002-05-02		100.00%
-	280	no	279	277	0.0068358	0.00424356	1.2334	1987-07-27	12577	1916-09-23	1999-08-02		100.00%
-	281	no	139	78	0.00244748	0.00183994	0.563907	2009-09-03	4503	1975-01-18	2009-12-31		100.00%
-	282	no	131	281	0.00244781	0.00177001	1.1802	2009-09-02	4504	1975-01-18	2009-12-31		100.00%
-	283	no	212	282	0.00368256	0.00249674	1.7578	2003-06-14	6776	1959-11-05	2009-02-23		100.00%
-	284	no	19	283	0.00580118	0.00381395	1.37765	1992-10-12	10673	1927-03-07	2001-08-22		100.00%
-	285	no	214	86	0.00196433	0.0014545	1.28507	2012-02-08	3615	1986-10-06	2015-06-26		100.00%
-	286	no	82	81	0.00151363	0.00117478	2.61288	2014-05-18	2785	1991-10-20	2014-12-26		100.00%
-	287	no	80	286	0.0015137	0.00117413	1.84692	2014-05-18	2785	1991-10-20	2014-12-26		100.00%
-	288	no	93	287	0.00212738	0.00161693	1.66183	2011-04-15	3914	1982-08-24	2014-07-29		100.00%
-	289	no	158	104	0.00174403	0.00141042	1.12619	2013-03-20	3209	1988-08-24	2016-06-30		100.00%
-	290	no	209	180	0.000819991	0.000674488	1.11298	2017-11-14	1509	2006-05-08	2019-09-02		100.00%
-	291	no	290	170	0.000820325	0.000677047	0.864251	2017-11-14	1509	2005-07-16	2018-11-27		100.00%
-	292	no	291	289	0.00231912	0.00181545	0.98482	2010-04-27	4267	1980-08-27	2015-10-18		100.00%
-	293	no	292	204	0.00231931	0.00177856	1.09686	2010-04-27	4267	1980-08-27	2015-10-10		100.00%
-	294	no	293	288	0.00261455	0.00195659	1.39995	2008-10-31	4810	1975-05-28	2014-01-15		100.00%
-	295	no	294	59	0.00284587	0.00212963	0.405926	2007-09-01	5236	1969-07-05	2011-07-24		100.00%
-	296	no	295	285	0.00284632	0.00214658	0.641317	2007-08-31	5237	1969-03-06	2011-07-24		100.00%
-	297	no	296	103	0.00486613	0.00330964	1.24874	1997-06-28	8953	1943-07-28	2008-12-04		100.00%
-	298	no	297	137	0.00512546	0.00339584	1.19788	1996-03-08	9430	1940-03-18	2007-04-07		100.00%
-	299	no	298	284	0.00580131	0.00377002	1.35983	1992-10-11	10674	1927-03-07	2001-08-16		100.00%
-	300	no	299	45	0.00651574	0.00415441	1.23659	1989-03-07	11988	1920-06-14	2000-09-26		100.00%
-	301	no	300	53	0.00651589	0.00406328	1.0118	1989-03-07	11988	1920-06-14	2000-09-08		100.00%
-	302	no	301	280	0.00683595	0.00420828	1.12105	1987-07-26	12578	1916-09-23	1999-07-26		100.00%
-	303	no	123	12	0.00373757	0.00236825	1.70889	2003-03-05	6877	1957-03-23	2003-12-27		100.00%
-	304	no	145	303	0.00449558	0.00282779	1.89896	1999-05-10	8272	1948-02-18	2003-08-14		100.00%
-	305	no	143	304	0.00449567	0.00280983	1.15514	1999-05-10	8272	1948-02-18	2003-08-13		100.00%
-	306	no	142	22	0.00423562	0.00266086	0.599259	2000-08-31	7793	1951-04-01	2003-10-16		100.00%
-	307	no	306	305	0.00477601	0.00298209	0.832003	1997-12-11	8787	1944-07-02	2003-05-21		100.00%
-	308	no	213	194	0.0052225	0.00362294	1.65398	1995-09-11	9609	1940-01-29	2011-08-13		100.00%
-	309	no	74	308	0.00551619	0.00357361	1.88783	1994-03-20	10149	1936-08-24	2007-03-19		100.00%
-	310	no	31	309	0.00560196	0.00362036	0.97676	1993-10-13	10307	1931-10-17	2003-04-14		100.00%
-	311	no	199	198	0.00238706	0.00168538	1.63638	2009-12-23	4392	1980-03-29	2013-07-10		100.00%
-	312	no	311	201	0.00397023	0.00264199	2.06201	2002-01-01	7305	1960-03-23	2011-05-17		100.00%
-	313	no	312	200	0.00404875	0.00257869	2.14773	2001-08-10	7449	1960-03-23	2011-02-22		100.00%
-	314	no	313	310	0.0059335	0.00370659	1.57039	1992-02-11	10917	1929-08-10	2002-10-19		100.00%
-	315	no	112	58	0.00533764	0.00361621	1.72926	1995-02-11	9821	1933-09-05	2003-08-29		100.00%
-	316	no	177	315	0.00543128	0.00353591	2.0959	1994-08-23	9993	1933-09-05	2003-07-01		100.00%
-	317	no	37	316	0.00550853	0.00354377	1.44046	1994-04-03	10135	1931-12-13	2001-12-04		100.00%
-	318	no	203	100	0.00522732	0.00352691	0.960305	1995-09-02	9618	1941-05-06	2010-12-27		100.00%
-	319	no	193	192	0.000985353	0.000699363	0.947036	2017-01-14	1813	2004-02-15	2017-12-08		100.00%
-	320	no	319	202	0.00166924	0.00116799	0.975381	2013-08-05	3071	1992-09-09	2015-10-02		100.00%
-	321	no	320	85	0.00299727	0.00203385	1.00611	2006-11-26	5515	1972-08-16	2012-10-13		100.00%
-	322	no	321	318	0.00573315	0.00371281	0.981797	1993-02-14	10548	1935-02-27	2008-06-21		100.00%
-	323	no	322	317	0.00573334	0.00364009	1.25955	1993-02-14	10548	1930-07-19	2001-09-01		100.00%
-	324	no	323	144	0.00573349	0.00360104	1.06837	1993-02-13	10549	1930-07-19	2001-08-27		100.00%
-	325	no	324	314	0.0060366	0.00374369	1.31932	1991-08-05	11107	1927-05-11	2001-04-13		100.00%
-	326	no	325	307	0.00652751	0.00402178	1.04936	1989-02-14	12009	1921-03-26	2000-08-24		100.00%
-	327	no	326	302	0.00683612	0.00419469	1.08745	1987-07-26	12578	1916-09-23	1999-07-23		100.00%
-	328	no	87	327	0.00772949	0.0045933	1.2252	1983-01-25	14221	1916-02-25	1998-03-17		100.00%
-	329	no	140	23	0.00365315	0.00208025	2.85982	2003-08-07	6722	1962-12-03	2003-12-31		100.00%
-	330	no	329	328	0.00772965	0.00426193	1.91613	1983-01-24	14222	1916-02-25	1997-12-08		100.00%
-	331	no	90	330	0.00781415	0.00433489	0.74533	1982-08-22	14377	1916-02-25	1997-10-29		100.00%
-	332	no	21	331	0.00868312	0.00401521	1.33598	1978-04-06	15976	1916-02-25	1995-06-09		100.00%
	333	no	182	332	0.0106223	0.00426053	0.435856	1968-06-29	19544	1906-02-27	1990-04-15		100.00%
-	334	no	190	189	0.00099272	0.00109439	312.013	2017-01-01	1826	2006-03-16	2017-01-01		100.00%
-	335	no	188	334	0.00099272	0.00109439	69.7682	2017-01-01	1826	2006-03-16	2017-01-01		100.00%
-	336	no	187	335	0.000992723	0.00109439	15.6007	2017-01-01	1826	2006-03-16	2017-01-01		100.00%
-	337	no	135	336	0.000992735	0.0010944	4.70346	2017-01-01	1826	2006-03-16	2017-01-01		100.00%
-	338	no	115	337	0.000992775	0.000546821	1.05173	2017-01-01	1826	2006-03-16	2017-01-01		100.00%
-	339	no	183	338	0.00130068	0.000690012	1.19969	2015-06-14	2393	2003-03-15	2016-10-29		100.00%
-	340	no	69	68	0.00159245	0.000857704	8.45644	2013-12-24	2930	1997-01-24	2014-01-01		100.00%
-	341	no	340	63	0.00159247	0.000857715	1.89092	2013-12-24	2930	1997-01-24	2014-01-01		100.00%
-	342	no	341	62	0.00159257	0.000857768	0.422822	2013-12-24	2930	1997-01-24	2014-01-01		100.00%
-	343	no	342	339	0.00197551	0.00104418	0.601699	2012-01-19	3635	1993-03-14	2013-10-26		100.00%
-	344	no	184	343	0.00359011	0.00181757	0.521614	2003-12-01	6606	1975-06-22	2011-05-13		100.00%
-	345	no	174	172	0.00413845	0.00208624	4.72341	2001-02-26	7614	1960-10-22	2001-12-26		100.00%
-	346	no	173	345	0.00413849	0.00208537	3.01701	2001-02-26	7614	1960-10-22	2001-12-26		100.00%
-	347	no	55	346	0.00451417	0.00226652	2.1483	1999-04-06	8306	1957-01-30	2001-11-01		100.00%
-	348	no	181	347	0.00587082	0.00288924	2.35283	1992-06-05	10802	1947-01-26	1999-01-05		100.00%
-	349	no	75	348	0.0058709	0.00274422	1.31124	1992-06-05	10802	1947-01-26	1998-12-18		100.00%
-	350	no	149	349	0.00587105	0.00258788	1.91234	1992-06-05	10802	1947-01-26	1998-03-03		100.00%
-	351	no	175	171	0.00435928	0.00205363	1.31953	2000-01-16	8021	1961-05-10	2001-11-28		100.00%
-	352	no	98	351	0.00779511	0.00350343	1.34226	1982-09-26	14342	1926-03-10	1995-05-15		100.00%
-	353	no	148	57	0.00692831	0.00322491	1.18106	1987-02-07	12747	1933-03-04	1996-11-07		100.00%
-	354	no	61	50	0.00440179	0.00216136	1.61085	1999-10-30	8099	1962-06-13	2005-02-16		100.00%
-	355	no	88	54	0.00742613	0.00359289	1.76648	1984-08-05	13663	1931-10-01	2000-01-16		100.00%
-	356	no	355	354	0.00751779	0.00343418	1.68687	1984-02-18	13832	1931-10-01	1999-07-24		100.00%
-	357	no	356	353	0.00761378	0.00340907	1.49036	1983-08-25	14009	1928-05-07	1995-08-31		100.00%
-	358	no	357	352	0.008157	0.00358949	1.41437	1980-11-29	15008	1925-07-25	1994-08-26		100.00%
-	359	no	358	350	0.00815713	0.00349346	1.64462	1980-11-29	15008	1925-07-25	1994-07-19		100.00%
-	360	no	359	99	0.00894475	0.0037762	0.605736	1976-12-11	16457	1911-10-31	1986-05-25		100.00%
-	361	no	360	344	0.0113505	0.00440029	0.431574	1964-10-29	20883	1895-04-27	1982-03-17		100.00%
L2	362	no	361	333	0.0128512	0.00531234	0.342911	1957-04-08	23644	1893-08-31	1979-08-29		100.00%
-	363	no	219	218	0.0122977	0.00434004	2.52585	1960-01-20	22627	1893-08-31	1964-09-18		100.00%
-	364	no	363	362	0.0133234	0.00459354	0.894867	1954-11-21	24513	1893-08-31	1963-11-20		100.00%
-	365	no	179	364	0.0133236	0.00694227	0.290711	1954-11-20	24514	1893-08-31	1963-11-20		100.00%
L1	366	no	107	365	0.0133243	0.00320397	1.00784	1954-11-19	24515	1893-08-31	1956-12-06		100.00%
Origin All	367	no	436	366	0.0496328	0.012706	1	1771-12-27	91315	1608-01-09	1858-12-01		100.00%
-	368	no	147	46	0.00495379	0.00277754	0.588641	1997-01-18	9114	1951-08-31	2006-07-05		100.00%
-	369	no	185	154	0.00521011	0.00262333	0.962368	1995-10-04	9586	1955-01-18	2006-11-06		100.00%
-	370	no	369	368	0.00907983	0.00433529	0.74536	1976-04-06	16706	1912-04-24	1997-12-01		100.00%
-	371	no	191	108	0.0130766	0.0057444	1.19755	1956-02-18	24059	1877-05-10	1990-10-14		100.00%
-	372	no	371	370	0.0142934	0.00585595	0.940874	1950-01-01	26298	1868-07-31	1984-03-18		100.00%
-	373	no	109	25	0.0139466	0.0058389	0.939239	1951-10-01	25660	1869-07-03	1984-10-19		100.00%
-	374	no	373	372	0.0154981	0.00586059	0.939121	1943-12-07	28515	1868-06-22	1979-04-10		100.00%
-	375	no	138	67	0.00257249	0.00121981	1.11475	2009-01-16	4733	1988-12-07	2013-01-08		100.00%
-	376	no	60	2	0.00571866	0.00326823	0.945303	1993-03-13	10521	1942-05-22	2006-12-03		100.00%
-	377	no	376	64	0.014283	0.00636912	1.05783	1950-01-20	26279	1868-06-22	1986-08-12		100.00%
-	378	no	377	375	0.0153544	0.00575321	1.08718	1944-08-28	28250	1868-06-22	1980-09-14		100.00%
-	379	no	378	374	0.0156705	0.00552092	1.01083	1943-01-24	28832	1868-06-22	1977-06-29		100.00%
C1	380	no	11	379	0.017913	0.00590051	0.920408	1931-10-08	32958	1852-06-30	1969-01-04		100.00%
-	381	no	34	6	0.00283541	0.00150484	1.09979	2007-09-20	5217	1979-03-26	2008-12-12		100.00%
-	382	no	39	381	0.00577992	0.00304981	0.906862	1992-11-20	10634	1944-03-13	2004-06-02		100.00%
-	383	no	28	382	0.0364899	0.0152335	0.879478	1838-03-12	67134	1701-01-10	1929-06-28		100.00%
C2	384	no	70	383	0.040172	0.0136204	0.849124	1819-08-24	73909	1701-01-10	1909-07-04		100.00%
-	385	no	207	114	0.00148786	0.000863607	2.95873	2014-07-04	2738	1998-10-26	2015-11-15		100.00%
-	386	no	110	385	0.00154259	0.000892603	1.83692	2014-03-26	2838	1998-03-14	2015-10-29		100.00%
-	387	no	71	386	0.00524473	0.00281376	1.75049	1995-08-01	9650	1952-11-21	2008-06-13		100.00%
-	388	no	208	44	0.00824283	0.00445732	1.22305	1980-06-24	15166	1909-07-23	1997-07-29		100.00%
-	389	no	388	387	0.00903716	0.00458268	1.5453	1976-06-24	16627	1905-04-24	1995-10-20		100.00%
-	390	no	1	389	0.0295741	0.0124116	1.42613	1873-01-11	54410	1701-10-31	1946-11-29		100.00%
-	391	no	134	117	0.001278	0.000737382	2.03614	2015-07-25	2352	2002-04-26	2016-11-11		100.00%
-	392	no	119	391	0.00127809	0.0007365	1.07475	2015-07-25	2352	2002-04-26	2016-11-10		100.00%
-	393	no	151	392	0.00278465	0.00141924	1.21759	2007-12-22	5124	1988-10-15	2014-05-07		100.00%
-	394	no	129	393	0.0027848	0.00128255	0.88483	2007-12-22	5124	1988-10-15	2014-02-11		100.00%
-	395	no	92	83	0.00160762	0.00084116	0.332272	2013-11-26	2958	1998-05-03	2014-12-06		100.00%
-	396	no	395	65	0.00160818	0.00144012	0.00340062	2013-11-25	2959	1998-05-03	2014-01-01		100.00%
-	397	no	396	66	0.00166291	0.000792939	0.484529	2013-08-17	3059	1998-05-03	2013-12-29		100.00%
-	398	no	397	394	0.00333378	0.00157559	0.606649	2005-03-18	6133	1980-07-29	2011-09-09		100.00%
-	399	no	211	51	0.00375462	0.00201287	1.00236	2003-02-02	6908	1969-09-27	2009-06-26		100.00%
-	400	no	156	56	0.00411364	0.00214031	1.1279	2001-04-13	7568	1966-05-02	2008-04-09		100.00%
-	401	no	400	399	0.00440076	0.00216638	1.06625	1999-11-01	8097	1966-05-02	2007-09-16		100.00%
-	402	no	49	5	0.00286579	0.00183437	1.88722	2007-07-26	5273	1974-06-16	2010-09-05		100.00%
-	403	no	210	169	0.00282978	0.00183111	1.55989	2007-09-30	5207	1972-10-20	2008-12-16		100.00%
-	404	no	403	402	0.00303738	0.00188125	1.95116	2006-09-13	5589	1971-09-17	2008-11-10		100.00%
-	405	no	128	121	0.000963451	0.000683453	1.35184	2017-02-24	1772	2004-06-14	2017-12-12		100.00%
-	406	no	405	35	0.00264031	0.00174673	1.62569	2008-09-13	4858	1980-08-13	2015-02-09		100.00%
-	407	no	406	150	0.0030387	0.00191994	1.3077	2006-09-11	5591	1976-06-20	2014-05-19		100.00%
-	408	no	407	404	0.00328634	0.0019876	1.96671	2005-06-13	6046	1969-06-08	2008-09-06		100.00%
-	409	no	146	408	0.0040273	0.00224942	1.43384	2001-09-18	7410	1966-05-02	2007-11-02		100.00%
-	410	no	3	409	0.00425315	0.0022228	1.09803	2000-07-30	7825	1966-05-02	2007-06-10		100.00%
-	411	no	122	102	0.00365395	0.0020631	1.0698	2003-08-06	6723	1973-01-31	2011-07-01		100.00%
-	412	no	127	126	0.00094464	0.000537185	1.07567	2017-03-30	1738	2007-05-05	2017-12-12		100.00%
-	413	no	412	411	0.00365412	0.00193813	1.08453	2003-08-06	6723	1973-01-31	2011-05-10		100.00%
-	414	no	413	410	0.00440061	0.00221262	1.11102	1999-11-01	8097	1966-05-02	2007-02-26		100.00%
-	415	no	157	73	0.00399105	0.00214464	1.16092	2001-11-24	7343	1968-12-05	2011-04-11		100.00%
-	416	no	153	116	0.00336078	0.00216877	1.57041	2005-01-27	6183	1971-04-24	2013-11-26		100.00%
-	417	no	155	416	0.00356699	0.00212757	1.48851	2004-01-13	6563	1971-04-24	2013-04-28		100.00%
-	418	no	97	95	0.00181141	0.00110421	1.14885	2012-11-16	3333	1992-12-29	2014-10-18		100.00%
-	419	no	418	417	0.00378455	0.00217312	1.33148	2002-12-09	6963	1968-12-07	2011-11-04		100.00%
-	420	no	96	84	0.00347233	0.00220712	1.46144	2004-07-05	6389	1970-03-18	2012-08-10		100.00%
-	421	no	152	420	0.00358312	0.00213033	1.37252	2003-12-14	6593	1970-03-18	2012-04-10		100.00%
-	422	no	206	118	0.00124037	0.00086378	1.25945	2015-10-02	2283	2000-08-27	2017-09-17		100.00%
-	423	no	422	111	0.00304024	0.00194593	1.27915	2006-09-08	5594	1978-05-05	2014-12-01		100.00%
-	424	no	423	141	0.00304039	0.00184506	1.24763	2006-09-08	5594	1978-05-05	2014-10-10		100.00%
-	425	no	424	421	0.00381906	0.00219088	1.34276	2002-10-06	7027	1968-07-08	2011-10-12		100.00%
-	426	no	425	419	0.00390643	0.00219953	1.33711	2002-04-29	7187	1968-02-29	2011-07-28		100.00%
-	427	no	426	136	0.00426971	0.00224812	1.30598	2000-06-29	7856	1968-02-29	2010-09-06		100.00%
-	428	no	427	415	0.00427	0.00214451	1.23132	2000-06-29	7856	1968-02-29	2010-07-05		100.00%
-	429	no	428	414	0.00440078	0.00215885	1.21239	1999-11-01	8097	1966-05-02	2007-02-11		100.00%
-	430	no	429	401	0.00440093	0.0021123	1.14408	1999-10-31	8098	1966-05-02	2007-01-28		100.00%
-	431	no	430	196	0.00440109	0.00206107	0.877752	1999-10-31	8098	1966-05-02	2007-01-12		100.00%
-	432	no	431	29	0.00440131	0.00182907	2.13804	1999-10-31	8098	1964-11-05	2000-12-18		100.00%
C3	433	no	432	398	0.00440139	0.00184358	1.26885	1999-10-31	8098	1964-07-24	2000-12-18		100.00%
-	434	no	433	390	0.0391111	0.0121545	1.34715	1824-12-27	71957	1701-01-10	1907-12-22		100.00%
-	435	no	434	384	0.0405534	0.0108495	1.06972	1817-09-22	74610	1701-01-10	1895-09-12		100.00%
EU-ST213	436	no	435	380	0.0413102	0.00927517	0.992218	1813-11-29	76003	1701-01-10	1884-03-04		100.00%
outgroup	437	yes	367	4									100.00%

## Sheet: THP-1_Adh_Int_Rep
Strain	Inf	Inoculum	Internalization_CFU/mL	Replication_CFU/mL	Invasion	Replication	Adhesion_CFU/mL	Adhesion
33676	HS	1.36667e+07	38000	57000	0.278049	1.5	396667	2.47917
33676	HS	1.23333e+07	22333.3	31000	0.181081	1.38806	376667	2.35417
33676	HS	1.36667e+07	28666.7	56333.3	0.209756	1.96512	260000	1.81395
33676	HS	6.01333e+06	20500	34000	0.340909	1.65854	150000	1.04651
33676	HS	2.01692e+07	52615.4	57000	0.26087	1.08333	320000	2.28571
33676	HS	1.78033e+07	42573.1	45500	0.23913	1.06875	280000	2
SL1344	Reference	3.50634e+06	22791.2	40666.7	0.65	1.78431	293333	3.25926
SL1344	Reference	3e+06	20000	44333.3	0.666667	2.21667	176667	1.96296
SL1344	Reference	3000000	21000	58666.7	0.7	2.79365	340000	3.51724
SL1344	Reference	1.58145e+06	13674.9	30333.3	0.864706	2.21818	310000	3.2069
SL1344	Reference	5.86667e+06	44000	53000	0.75	1.20455	376667	2.56818
SL1344	Reference	5.66667e+06	52500	57000	0.926471	1.08571	503333	3.43182
SLHS-03-15	HE	1.04e+07	21333.3	25666.7	0.205128	1.20312	470000	2.76471
SLHS-03-15	HE	1.7049e+07	61666.7	47666.7	0.361702	0.772973	333333	1.85185
SLHS-03-15	HE	8.33333e+06	27333.3	49666.7	0.328	1.81707	570000	3.5625
SLHS-03-15	HE	2.03333e+07	54333.3	38666.7	0.267213	0.711656	610000	3.8125
SLHS-03-15	HE	5.55556e+06	25000	44000	0.45	1.76	685000	3.91429
SLHS-03-15	HE	1.92973e+07	70000	56000	0.362745	0.8	705000	4.02857
YUHS-05-78	HS	1.23333e+07	19000	55333.3	0.154054	2.90909	363333	2.36957
YUHS-05-78	HS	5.32632e+06	14153.8	32000	0.265734	2.26087	183333	1.19565
YUHS-05-78	HS	2.3668e+06	5429.72	17333.3	0.229412	3.19231	276667	2.075
YUHS-05-78	HS	4.95238e+06	14444.4	43333.3	0.291667	3	333333	2.5
YUHS-05-78	HS	1.23333e+07	25666.7	58666.7	0.208108	2.28571	400000	2.18182
YUHS-05-78	HS	2.69172e+06	6095.96	23666.7	0.226471	3.88235	426667	2.32727
YUHS-07-18	HE	2.33333e+07	43666.7	49333.3	0.187143	1.12977	440000	2.4
YUHS-07-18	HE	1.12462e+07	21500	31500	0.191176	1.46512	410000	2.23636
YUHS-07-18	HE	4.06349e+06	7111.11	8000	0.175	1.125	580000	2.80645
YUHS-07-18	HE	1.84959e+07	43333.3	52000	0.234286	1.2	556667	2.69355
YUHS-07-18	HE	1.56667e+07	16000	12800	0.102128	0.8	540000	3.17647
YUHS-07-18	HE	2.37419e+07	46000	39761.5	0.19375	0.86438	486667	2.86275

## Sheet: U-937_Adh_Int_Rep
Strain	Inf	Inoculum	Internalization_CFU/mL	Replication_CFU/mL	Invasion	Replication	Adhesion_CFU/mL	Adhesion
33676	HS	1.43333e+07	133333	112593	0.930233	0.844444	143333	3.30769
33676	HS	2.26667e+07	190000	310000	0.838235	1.63158	126667	2.92308
33676	HS	2.26667e+07	240000	206316	1.05882	0.859649	223333	4.46667
33676	HS	5.75385e+07	440000	340000	0.764706	0.772727	120000	2.4
33676	HS	1.96842e+07	220000	320000	1.11765	1.45455	66666.7	1.66667
33676	HS	2.87879e+07	316667	237500	1.1	0.75	86666.7	2.16667
SL1344	Reference	2.09313e+07	214545	40000	1.025	0.186441	260000	7.8
SL1344	Reference	1.19182e+07	109647	43700	0.92	0.398551	106667	3.2
SL1344	Reference	5000000	57000	15607.1	1.14	0.27381	176667	4.81818
SL1344	Reference	1.16667e+07	160000	35000	1.37143	0.21875	193333	5.27273
SL1344	Reference	10000000	130000	38333.3	1.3	0.294872	136667	3.72727
SL1344	Reference	25000000	350000	51219.5	1.4	0.146341	170000	4.63636
SLHS-03-15	HE	1.63333e+07	260000	278571	1.59184	1.07143	196667	2.26923
SLHS-03-15	HE	8000000	130000	143448	1.625	1.10345	293333	3.38462
SLHS-03-15	HE	3.43028e+07	451537	363000	1.31633	0.803922	220000	2.75
SLHS-03-15	HE	1.395e+07	155000	283429	1.11111	1.82857	176667	2.20833
SLHS-03-15	HE	8000000	100000	170000	1.25	1.7	213333	2.24561
SLHS-03-15	HE	3.06429e+07	330000	330000	1.07692	1	163333	1.7193
YUHS-05-78	HS	1.01782e+07	115821	423000	1.13793	3.65217	220000	2.35714
YUHS-05-78	HS	6.90909e+06	93333.3	280000	1.35088	3	173333	1.85714
YUHS-05-78	HS	1.53333e+07	155000	435476	1.01087	2.80952	120000	1.28571
YUHS-05-78	HS	16000000	130000	352258	0.8125	2.70968	183333	1.96429
YUHS-05-78	HS	1.46667e+07	256667	651326	1.75	2.53763	150000	1.18421
YUHS-05-78	HS	2.2e+07	350000	440000	1.59091	1.25714	173333	1.36842
YUHS-07-18	HE	4.33852e+07	320568	217000	0.738889	0.676923	166667	2.38095
YUHS-07-18	HE	2.13333e+07	170000	120000	0.796875	0.705882	226667	3.2381
YUHS-07-18	HE	2.2e+07	283333	166667	1.28788	0.588235	270000	3.85714
YUHS-07-18	HE	3.3e+07	360000	293333	1.09091	0.814815	187222	2.6746
YUHS-07-18	HE	1.66667e+07	140000	135882	0.84	0.970588	276667	3.19231
YUHS-07-18	HE	1.66667e+07	180000	126667	1.08	0.703704	290000	3.34615

## Sheet: HT-29_Adh_Inv_Rep
Strain	Inf	Inoculum	Internalization_CFU/mL	Replication_CFU/mL	Invasion	Replication	Adhesion_CFU/mL	Adhesion
33676	HS	1.84737e+07	5542.11	39000	0.03	7.03704	4900000	22.2727
33676	HS	1.94294e+07	6314.55	45300	0.0325	7.17391	5100000	23.1818
33676	HS	1.66923e+07	5292.67	46700	0.0317073	8.82353	4.33333e+06	19.403
33676	HS	1.5e+07	5700	51000	0.038	8.94737	3250000	16.25
33676	HS	2.1489e+07	9613.5	66300	0.0447368	6.89655	3.73333e+06	18.3607
33676	HS	2.64333e+07	10903.7	79300	0.04125	7.27273	3200000	15.7377
SL1344	Reference	1.35e+06	15750	90000	1.16667	5.71429	3.46667e+06	26.6667
SL1344	Reference	1.65143e+06	17340	86700	1.05	5	3.96667e+06	30.5128
SL1344	Reference	1.12881e+06	16932.2	93300	1.5	5.5102	3.76667e+06	33.2353
SL1344	Reference	1.42e+06	23666.7	113333	1.66667	4.78873	3900000	34.4118
SL1344	Reference	1.96833e+06	19486.5	103000	0.99	5.28571	4050000	27.6136
SL1344	Reference	1.02857e+06	13714.3	80000	1.33333	5.83333	4150000	28.2955
SLHS-03-15	HE	4.84615e+07	4500	32000	0.00928571	7.11111	5200000	16.0825
SLHS-03-15	HE	1.56667e+07	1800	16000	0.0114894	8.88889	4.86667e+06	15.0515
SLHS-03-15	HE	2.61111e+07	5000	33666.7	0.0191489	6.73333	4.76667e+06	16.0674
SLHS-03-15	HE	1.41e+07	1800	15000	0.012766	8.33333	4600000	15.5056
SLHS-03-15	HE	3.5e+07	6500	33000	0.0185714	5.07692	3500000	16.6667
SLHS-03-15	HE	1.875e+08	30000	170000	0.016	5.66667	4500000	17.0886
YUHS-05-78	HS	2.82927e+07	4292.68	40000	0.0151724	9.31818	4000000	16.4384
YUHS-05-78	HS	1.7325e+07	3850	45500	0.0222222	11.8182	3500000	14.3836
YUHS-05-78	HS	2.7512e+07	6878	54300	0.025	7.89474	3.63333e+06	14.5333
YUHS-05-78	HS	1.5e+07	5333.33	38500	0.0355556	7.21875	3.96667e+06	15.8667
YUHS-05-78	HS	2.62549e+07	7160.44	54300	0.0272727	7.58333	3.76667e+06	15.0667
YUHS-05-78	HS	1.36667e+07	5333.33	34500	0.0390244	6.46875	3.53333e+06	14.1333
YUHS-07-18	HE	1.05832e+07	5503.28	37300	0.052	6.77778	5200000	21.3699
YUHS-07-18	HE	4.53115e+07	11327.9	69300	0.025	6.11765	5400000	22.1918
YUHS-07-18	HE	3.16527e+07	10174.1	67000	0.0321429	6.58537	4.46667e+06	18.6111
YUHS-07-18	HE	1.43333e+07	4333.33	38000	0.0302326	8.76923	4.83333e+06	20.1389
YUHS-07-18	HE	10000000	2500	20000	0.025	8	5.46667e+06	17.6344
YUHS-07-18	HE	1.43333e+07	4000	29000	0.027907	7.25	6.76667e+06	18.2883

## Sheet: C2BBe1_Adh_Int_Rep
Strain	Inf	Inoculum	Internalization_CFU/mL	Replication_CFU/mL	Invasion	Replication	Adhesion_CFU/mL	Adhesion
SL1344	Reference	6.33333e+06	36000	206667	0.568421	5.74074	380000	6.70588
SL1344	Reference	5.33333e+06	28000	183333	0.525	6.54762	420000	7.41176
SL1344	Reference	5.33333e+06	35000	196667	0.65625	5.61905	400000	6.66667
SL1344	Reference	6.33333e+06	32000	190000	0.505263	5.9375	353333	5.88889
SL1344	Reference	6.30435e+06	45000	300000	0.713793	6.66667	380000	6.33333
SL1344	Reference	4.0532e+06	28092.9	207000	0.693103	7.36842	416667	6.94444
33676	HS	6e+06	28666.7	156667	0.477778	5.46512	380000	3.67742
33676	HS	3.33333e+06	19666.7	110000	0.59	5.59322	383333	3.70968
33676	HS	5000000	16000	100000	0.32	6.25	353333	4.07692
33676	HS	1.03333e+07	31666.7	170000	0.306452	5.36842	303333	3.5
33676	HS	1.67556e+07	59995.7	377000	0.358065	6.28378	303333	3.5
33676	HS	5000000	21000	100000	0.42	4.7619	363333	4.19231
SLHS-03-15	HE	8.33333e+06	39000	490000	0.468	12.5641	636667	3.89796
SLHS-03-15	HE	7.66667e+06	27333.3	410000	0.356522	15	530000	3.2449
SLHS-03-15	HE	7.66667e+06	28333.3	430000	0.369565	15.1765	623333	4.56098
SLHS-03-15	HE	4.63659e+06	19473.7	320000	0.42	16.4324	510000	3.73171
SLHS-03-15	HE	7.95756e+06	17241.4	250000	0.216667	14.5	403333	3.18421
SLHS-03-15	HE	5.72813e+06	19093.7	260000	0.333333	13.617	413333	3.26316
YUHS-05-78	HS	7.33333e+06	30000	283333	0.409091	9.44444	353333	3.92593
YUHS-05-78	HS	6.33333e+06	17000	156667	0.268421	9.21569	293333	3.25926
YUHS-05-78	HS	6.66667e+06	20500	200000	0.3075	9.7561	296667	3.42308
YUHS-05-78	HS	7.33333e+06	26666.7	270000	0.363636	10.125	256667	2.96154
YUHS-05-78	HS	2.1e+07	46666.7	390000	0.222222	8.35714	206667	2.2963
YUHS-05-78	HS	2.1e+07	51333.3	380000	0.244444	7.4026	176667	1.96296
YUHS-07-18	HE	1.10741e+07	86666.7	586667	0.782609	6.76923	536667	3.57778
YUHS-07-18	HE	11000000	110000	633333	1	5.75758	480000	3.13043
YUHS-07-18	HE	12000000	105000	646667	0.875	6.15873	436667	4.22581
YUHS-07-18	HE	8.445e+06	70375	563000	0.833333	8	360000	3.48387
YUHS-07-18	HE	12000000	90000	653333	0.75	7.25926	413333	4
YUHS-07-18	HE	8.35556e+06	62666.7	470000	0.75	7.5	426667	4.12903

## Sheet: 3T3_Adh_Int_Rep
Strain	Inf	Inoculum	Internalization_CFU/mL	Replication_CFU/mL	Invasion	Replication	Adhesion_CFU/mL	Adhesion
SL1344	Reference	1.43926e+07	405000	9000000	2.81395	22.2222	83333.3	1.38889
SL1344	Reference	1.04242e+07	266667	5.33333e+06	2.55814	20	60000	1
SL1344	Reference	1.625e+07	533333	12000000	3.28205	22.5	146667	2.09524
SL1344	Reference	1.4981e+07	537778	12000000	3.58974	22.314	130000	1.85714
SL1344	Reference	1.13333e+07	350000	8.33333e+06	3.08824	23.8095	123333	1.02778
SL1344	Reference	1.13333e+07	366667	8.33333e+06	3.23529	22.7273	120000	1.33333
33676	HS	1.69983e+07	197302	3.76667e+06	1.16071	19.0909	470000	5.64
33676	HS	1.60399e+07	255636	4.93333e+06	1.59375	19.2982	546667	6.56
33676	HS	2.3975e+07	222625	4.56667e+06	0.928571	20.5128	500000	6
33676	HS	1.62015e+07	175516	3.96667e+06	1.08333	22.6	373333	4.48
33676	HS	1.4e+07	126667	2.76667e+06	0.904762	21.8421	1500000	6.25
33676	HS	1.3e+07	180000	4200000	1.38462	23.3333	1600000	6.95652
SLHS-03-15	HE	9e+06	95000	4.66667e+06	1.05556	49.1228	450000	2.7551
SLHS-03-15	HE	1.1e+07	80000	3500000	0.727273	43.75	515000	3.15306
SLHS-03-15	HE	1.4e+07	120000	5750000	0.857143	47.9167	450000	2.41071
SLHS-03-15	HE	6.15385e+06	92307.7	5000000	1.5	54.1667	500000	2.67857
SLHS-03-15	HE	1.54363e+07	114783	5500000	0.74359	47.9167	500000	3.06122
SLHS-03-15	HE	9.56522e+06	150000	4800000	1.56818	32	550000	3.36735
YUHS-07-18	HE	1.53333e+07	260000	7.46667e+06	1.69565	28.7179	596667	3.80851
YUHS-07-18	HE	1.5e+07	150000	4.33333e+06	1	28.8889	560000	3.57447
YUHS-07-18	HE	6.15385e+06	120000	3.93333e+06	1.95	32.7778	506667	4.10811
YUHS-07-18	HE	1.54286e+07	210000	5200000	1.36111	24.7619	496667	4.02703
YUHS-07-18	HE	9.39167e+06	136792	4.46667e+06	1.45652	32.6531	370000	4.26923
YUHS-07-18	HE	1.1202e+07	127100	4100000	1.13462	32.2581	1320000	3.56757
YUHS-05-78	HS	2e+07	180000	5800000	0.9	32.2222	190000	1.5
YUHS-05-78	HS	1.24e+07	120000	2700000	0.967742	22.5	246667	1.94737
YUHS-05-78	HS	9.79885e+06	103333	2.73333e+06	1.05455	26.4516	186667	1.69697
YUHS-05-78	HS	2.37006e+07	233121	6100000	0.983607	26.1667	206667	1.87879
YUHS-05-78	HS	1.15929e+07	97297.3	2400000	0.839286	24.6667	260000	1.44444
YUHS-05-78	HS	1.26483e+07	111969	2.63333e+06	0.885246	23.5185	270000	1.58824
